# Supplementary material for: The synaptic ribbon is critical for sound encoding at high rates and with temporal precision
Source: eLife. 2018 Jan 12;7:e29275. doi: 10.7554/eLife.29275 (PMC5794258; doi:10.7554/eLife.29275)
Supplement: Source code 1. [file elife-29275-code1.zip]

Archive with 10 entries (7 files):
- Waveform-based spike detection/
- Waveform-based spike detection/README.txt
- __MACOSX/
- __MACOSX/Waveform-based spike detection/
- __MACOSX/Waveform-based spike detection/._README.txt
- Waveform-based spike detection/SUfindSpikesFilterV2j.m
- __MACOSX/Waveform-based spike detection/._SUfindSpikesFilterV2j.m
- Waveform-based spike detection/SURateSpikesV4.m
- __MACOSX/Waveform-based spike detection/._SURateSpikesV4.m
- __MACOSX/._Waveform-based spike detection
