# Supplementary material for: The synaptic ribbon is critical for sound encoding at high rates and with temporal precision
Source: eLife. 2018 Jan 12;7:e29275. doi: 10.7554/eLife.29275 (PMC5794258; doi:10.7554/eLife.29275)
Supplement: Source code 1. [file elife-29275-code1.zip › Waveform-based spike detection/README.txt]

The functions of each routine are explained at the beginning their respective codes as comments.
For questions, please contact nicola.strenzke@med.uni-goettingen.de.
