# Supplementary material for: The synaptic ribbon is critical for sound encoding at high rates and with temporal precision
Source: eLife. 2018 Jan 12;7:e29275. doi: 10.7554/eLife.29275 (PMC5794258; doi:10.7554/eLife.29275)
Supplement: Source code 2. [file elife-29275-code2.zip]

Archive with 36 entries (33 files):
- Live Calcium Imaging analysis/
- Live Calcium Imaging analysis/AutoBatchProcess.ipf
- __MACOSX/
- __MACOSX/Live Calcium Imaging analysis/
- __MACOSX/Live Calcium Imaging analysis/._AutoBatchProcess.ipf
- Live Calcium Imaging analysis/AutoBoxChart.ipf
- __MACOSX/Live Calcium Imaging analysis/._AutoBoxChart.ipf
- Live Calcium Imaging analysis/DemoLoader.ipf
- __MACOSX/Live Calcium Imaging analysis/._DemoLoader.ipf
- Live Calcium Imaging analysis/FileDivider_SeqDepol_V9.ipf
- __MACOSX/Live Calcium Imaging analysis/._FileDivider_SeqDepol_V9.ipf
- Live Calcium Imaging analysis/FindCalcium.ipf
- __MACOSX/Live Calcium Imaging analysis/._FindCalcium.ipf
- Live Calcium Imaging analysis/FV.ipf
- __MACOSX/Live Calcium Imaging analysis/._FV.ipf
- Live Calcium Imaging analysis/Hot Spots+.ipf
- __MACOSX/Live Calcium Imaging analysis/._Hot Spots+.ipf
- Live Calcium Imaging analysis/Iontophoresis.ipf
- __MACOSX/Live Calcium Imaging analysis/._Iontophoresis.ipf
- Live Calcium Imaging analysis/IPTK_V3.4.ipf
- __MACOSX/Live Calcium Imaging analysis/._IPTK_V3.4.ipf
- Live Calcium Imaging analysis/LoadNeo.ipf
- __MACOSX/Live Calcium Imaging analysis/._LoadNeo.ipf
- Live Calcium Imaging analysis/Manual.docx
- __MACOSX/Live Calcium Imaging analysis/._Manual.docx
- Live Calcium Imaging analysis/Neuroplex.ipf
- __MACOSX/Live Calcium Imaging analysis/._Neuroplex.ipf
- Live Calcium Imaging analysis/README.txt
- __MACOSX/Live Calcium Imaging analysis/._README.txt
- Live Calcium Imaging analysis/VCtools.ipf
- __MACOSX/Live Calcium Imaging analysis/._VCtools.ipf
- Live Calcium Imaging analysis/Wave Calculator.ipf
- __MACOSX/Live Calcium Imaging analysis/._Wave Calculator.ipf
- Live Calcium Imaging analysis/WaveIO.ipf
- __MACOSX/Live Calcium Imaging analysis/._WaveIO.ipf
- __MACOSX/._Live Calcium Imaging analysis
