# Supplementary material for: The synaptic ribbon is critical for sound encoding at high rates and with temporal precision
Source: eLife. 2018 Jan 12;7:e29275. doi: 10.7554/eLife.29275 (PMC5794258; doi:10.7554/eLife.29275)
Supplement: Source code 2. [file elife-29275-code2.zip › Live Calcium Imaging analysis/FindCalcium.ipf]

#pragma rtGlobals=3		// Use modern global access method and strict wave access.

function FindCalcium()
	
	string AF=ListFolders("*")
	
	string Wroi
	
	variable i
	variable k,m,n
	variable j=1
	
	string s
	
	DFREF Home=GetDataFolderDFR()
	
	for(i=0;i<ItemsInList(AF);i+=1)
		
		k=-1
		
		SetDatafolder $StringFromList(i,AF)	
		Wroi=WaveList("Spot*",";","")
		
		s="spot"+num2str(j)
		
		do
			k=k+1
		while(stringmatch(stringfromlist(k,Wroi),s)!=1 && k<ItemsInList(wROI))
		
		if(k!=ItemsInList(wROI))
			wave w=$StringFromList(k,Wroi)
				for(m=0;m<DimSize(w,0);m+=1)
					for(n=0;n<DimSize(w,1);n+=1)
						if(w[m][n]!=1)
							printf "%d,%d,%d\r", m, n, i
							continue
						endif
					endfor
				endfor

			
//			duplicate w, home:$StringFromList(k,Wroi)
			setdatafolder home
			j=j+2
			continue
		endif
		
		setdatafolder home
		
	endfor
	
	Wroi=WaveList("Spot*",";","")
	

end
