# Supplementary material for: The synaptic ribbon is critical for sound encoding at high rates and with temporal precision
Source: eLife. 2018 Jan 12;7:e29275. doi: 10.7554/eLife.29275 (PMC5794258; doi:10.7554/eLife.29275)
Supplement: Source Code 3. [file elife-29275-code3.zip]

Archive with 8 entries (5 files):
- Routines for the analysis of whole-cell capacitance measurements/
- Routines for the analysis of whole-cell capacitance measurements/md2.ipf
- __MACOSX/
- __MACOSX/Routines for the analysis of whole-cell capacitance measurements/
- __MACOSX/Routines for the analysis of whole-cell capacitance measurements/._md2.ipf
- Routines for the analysis of whole-cell capacitance measurements/README.txt
- __MACOSX/Routines for the analysis of whole-cell capacitance measurements/._README.txt
- __MACOSX/._Routines for the analysis of whole-cell capacitance measurements
