# Supplementary material for: The synaptic ribbon is critical for sound encoding at high rates and with temporal precision
Source: eLife. 2018 Jan 12;7:e29275. doi: 10.7554/eLife.29275 (PMC5794258; doi:10.7554/eLife.29275)
Supplement: Source Code 3. [file elife-29275-code3.zip › Routines for the analysis of whole-cell capacitance measurements/README.txt]

For questions, please contact jneef@gwdg.de.
