# Supplementary material for: The synaptic ribbon is critical for sound encoding at high rates and with temporal precision
Source: eLife. 2018 Jan 12;7:e29275. doi: 10.7554/eLife.29275 (PMC5794258; doi:10.7554/eLife.29275)
Supplement: Source Code 4. [file elife-29275-code4.zip]

Archive with 158 entries (155 files):
- Count and intensity of immunofluorescent spots/
- Count and intensity of immunofluorescent spots/DoCartRot.m
- __MACOSX/
- __MACOSX/Count and intensity of immunofluorescent spots/
- __MACOSX/Count and intensity of immunofluorescent spots/._DoCartRot.m
- Count and intensity of immunofluorescent spots/DoCartRotPt.m
- __MACOSX/Count and intensity of immunofluorescent spots/._DoCartRotPt.m
- Count and intensity of immunofluorescent spots/DoFindIntensity.m
- __MACOSX/Count and intensity of immunofluorescent spots/._DoFindIntensity.m
- Count and intensity of immunofluorescent spots/DoFindIntensityBackground.m
- __MACOSX/Count and intensity of immunofluorescent spots/._DoFindIntensityBackground.m
- Count and intensity of immunofluorescent spots/DoFindIntensityCalcSyn.m
- __MACOSX/Count and intensity of immunofluorescent spots/._DoFindIntensityCalcSyn.m
- Count and intensity of immunofluorescent spots/DoFindIntensityCalcSynFWHM.m
- __MACOSX/Count and intensity of immunofluorescent spots/._DoFindIntensityCalcSynFWHM.m
- Count and intensity of immunofluorescent spots/DoFindIntensityNoSynSumROI.m
- __MACOSX/Count and intensity of immunofluorescent spots/._DoFindIntensityNoSynSumROI.m
- Count and intensity of immunofluorescent spots/DoSaveXLS.m
- __MACOSX/Count and intensity of immunofluorescent spots/._DoSaveXLS.m
- Count and intensity of immunofluorescent spots/doSetEditByHandYZ.m
- __MACOSX/Count and intensity of immunofluorescent spots/._doSetEditByHandYZ.m
- Count and intensity of immunofluorescent spots/Example Spot Intensity IntensROI Result.xlsx
- __MACOSX/Count and intensity of immunofluorescent spots/._Example Spot Intensity IntensROI Result.xlsx
- Count and intensity of immunofluorescent spots/Example Spot Intensity-1-1-Intensity.TIF
- __MACOSX/Count and intensity of immunofluorescent spots/._Example Spot Intensity-1-1-Intensity.TIF
- Count and intensity of immunofluorescent spots/Example Spot Intensity-1-IntensROIXYpic.fig
- __MACOSX/Count and intensity of immunofluorescent spots/._Example Spot Intensity-1-IntensROIXYpic.fig
- Count and intensity of immunofluorescent spots/Example Spot Intensity-1-IntensROIXYpic.TIF
- __MACOSX/Count and intensity of immunofluorescent spots/._Example Spot Intensity-1-IntensROIXYpic.TIF
- Count and intensity of immunofluorescent spots/Example Spot Intensity-1-IntensROIYZpic.fig
- __MACOSX/Count and intensity of immunofluorescent spots/._Example Spot Intensity-1-IntensROIYZpic.fig
- Count and intensity of immunofluorescent spots/Example Spot Intensity-1-IntensROIYZpic.TIF
- __MACOSX/Count and intensity of immunofluorescent spots/._Example Spot Intensity-1-IntensROIYZpic.TIF
- Count and intensity of immunofluorescent spots/Example Spot Intensity.ims
- __MACOSX/Count and intensity of immunofluorescent spots/._Example Spot Intensity.ims
- Count and intensity of immunofluorescent spots/Example Spot IntensityMbHand Result.xls
- __MACOSX/Count and intensity of immunofluorescent spots/._Example Spot IntensityMbHand Result.xls
- Count and intensity of immunofluorescent spots/Example Spot IntensityMbHand Spots1.TIF
- __MACOSX/Count and intensity of immunofluorescent spots/._Example Spot IntensityMbHand Spots1.TIF
- Count and intensity of immunofluorescent spots/fitgauss.m
- __MACOSX/Count and intensity of immunofluorescent spots/._fitgauss.m
- Count and intensity of immunofluorescent spots/gaussian.m
- __MACOSX/Count and intensity of immunofluorescent spots/._gaussian.m
- Count and intensity of immunofluorescent spots/ImarisBatchIntensROI.xlsx
- __MACOSX/Count and intensity of immunofluorescent spots/._ImarisBatchIntensROI.xlsx
- Count and intensity of immunofluorescent spots/MarkByHand.m
- __MACOSX/Count and intensity of immunofluorescent spots/._MarkByHand.m
- Count and intensity of immunofluorescent spots/MarkByHandButtonDownFcnGoTo.m
- __MACOSX/Count and intensity of immunofluorescent spots/._MarkByHandButtonDownFcnGoTo.m
- Count and intensity of immunofluorescent spots/MarkByHandButtonDownFcnXY.m
- __MACOSX/Count and intensity of immunofluorescent spots/._MarkByHandButtonDownFcnXY.m
- Count and intensity of immunofluorescent spots/MarkByHandButtonDownFcnYZ.m
- __MACOSX/Count and intensity of immunofluorescent spots/._MarkByHandButtonDownFcnYZ.m
- Count and intensity of immunofluorescent spots/MarkByHandCallbackAddCalcCenter.m
- __MACOSX/Count and intensity of immunofluorescent spots/._MarkByHandCallbackAddCalcCenter.m
- Count and intensity of immunofluorescent spots/MarkByHandCallbackCalIntensROI.m
- __MACOSX/Count and intensity of immunofluorescent spots/._MarkByHandCallbackCalIntensROI.m
- Count and intensity of immunofluorescent spots/MarkByHandCallbackCalIntensSlider.m
- __MACOSX/Count and intensity of immunofluorescent spots/._MarkByHandCallbackCalIntensSlider.m
- Count and intensity of immunofluorescent spots/MarkByHandCallbackChanSynRef.m
- __MACOSX/Count and intensity of immunofluorescent spots/._MarkByHandCallbackChanSynRef.m
- Count and intensity of immunofluorescent spots/MarkByHandCallbackClear.m
- __MACOSX/Count and intensity of immunofluorescent spots/._MarkByHandCallbackClear.m
- Count and intensity of immunofluorescent spots/MarkByHandCallbackClearAll.m
- __MACOSX/Count and intensity of immunofluorescent spots/._MarkByHandCallbackClearAll.m
- Count and intensity of immunofluorescent spots/MarkByHandCallbackDoChanSynRefROI.m
- __MACOSX/Count and intensity of immunofluorescent spots/._MarkByHandCallbackDoChanSynRefROI.m
- Count and intensity of immunofluorescent spots/MarkByHandCallbackGraficMode.m
- __MACOSX/Count and intensity of immunofluorescent spots/._MarkByHandCallbackGraficMode.m
- Count and intensity of immunofluorescent spots/MarkByHandCallbackListBox.m
- __MACOSX/Count and intensity of immunofluorescent spots/._MarkByHandCallbackListBox.m
- Count and intensity of immunofluorescent spots/MarkByHandCallbackLoadAutoSeg.m
- __MACOSX/Count and intensity of immunofluorescent spots/._MarkByHandCallbackLoadAutoSeg.m
- Count and intensity of immunofluorescent spots/MarkByHandCallbackSave.m
- __MACOSX/Count and intensity of immunofluorescent spots/._MarkByHandCallbackSave.m
- Count and intensity of immunofluorescent spots/MarkByHandCallbackSyn2CellNr.m
- __MACOSX/Count and intensity of immunofluorescent spots/._MarkByHandCallbackSyn2CellNr.m
- Count and intensity of immunofluorescent spots/MarkByHandfigMotionFcn.m
- __MACOSX/Count and intensity of immunofluorescent spots/._MarkByHandfigMotionFcn.m
- Count and intensity of immunofluorescent spots/MarkByHandRefreshPlot.m
- __MACOSX/Count and intensity of immunofluorescent spots/._MarkByHandRefreshPlot.m
- Count and intensity of immunofluorescent spots/MarkByHandRGBXY.m
- __MACOSX/Count and intensity of immunofluorescent spots/._MarkByHandRGBXY.m
- Count and intensity of immunofluorescent spots/MarkByHandRGBYZ.m
- __MACOSX/Count and intensity of immunofluorescent spots/._MarkByHandRGBYZ.m
- Count and intensity of immunofluorescent spots/MarkByHandSliderZ.m
- __MACOSX/Count and intensity of immunofluorescent spots/._MarkByHandSliderZ.m
- Count and intensity of immunofluorescent spots/nanmean.m
- __MACOSX/Count and intensity of immunofluorescent spots/._nanmean.m
- Count and intensity of immunofluorescent spots/nanstd.m
- __MACOSX/Count and intensity of immunofluorescent spots/._nanstd.m
- Count and intensity of immunofluorescent spots/nansum.m
- __MACOSX/Count and intensity of immunofluorescent spots/._nansum.m
- Count and intensity of immunofluorescent spots/nanvar.m
- __MACOSX/Count and intensity of immunofluorescent spots/._nanvar.m
- Count and intensity of immunofluorescent spots/README.txt
- __MACOSX/Count and intensity of immunofluorescent spots/._README.txt
- Count and intensity of immunofluorescent spots/removeNotUsedBracket.m
- __MACOSX/Count and intensity of immunofluorescent spots/._removeNotUsedBracket.m
- Count and intensity of immunofluorescent spots/removeNotUsedSpace.m
- __MACOSX/Count and intensity of immunofluorescent spots/._removeNotUsedSpace.m
- Count and intensity of immunofluorescent spots/setGUIPos.m
- __MACOSX/Count and intensity of immunofluorescent spots/._setGUIPos.m
- Count and intensity of immunofluorescent spots/setUIMenuEditByHand.m
- __MACOSX/Count and intensity of immunofluorescent spots/._setUIMenuEditByHand.m
- Count and intensity of immunofluorescent spots/setUIMenuEditByHandCallbackPan.m
- __MACOSX/Count and intensity of immunofluorescent spots/._setUIMenuEditByHandCallbackPan.m
- Count and intensity of immunofluorescent spots/setUIMenuEditByHandCallbackZoom.m
- __MACOSX/Count and intensity of immunofluorescent spots/._setUIMenuEditByHandCallbackZoom.m
- Count and intensity of immunofluorescent spots/XT3dIntensLabelROI.m
- __MACOSX/Count and intensity of immunofluorescent spots/._XT3dIntensLabelROI.m
- Count and intensity of immunofluorescent spots/XT3dIntensLabelROICalc.m
- __MACOSX/Count and intensity of immunofluorescent spots/._XT3dIntensLabelROICalc.m
- Count and intensity of immunofluorescent spots/XT3dIntensLabelROICallBackBatchFile.m
- __MACOSX/Count and intensity of immunofluorescent spots/._XT3dIntensLabelROICallBackBatchFile.m
- Count and intensity of immunofluorescent spots/XT3dIntensLabelROICallBackCheckbox.m
- __MACOSX/Count and intensity of immunofluorescent spots/._XT3dIntensLabelROICallBackCheckbox.m
- Count and intensity of immunofluorescent spots/XT3dIntensLabelROICallBackHistXmax.m
- __MACOSX/Count and intensity of immunofluorescent spots/._XT3dIntensLabelROICallBackHistXmax.m
- Count and intensity of immunofluorescent spots/XT3dIntensLabelROICallBackHistXmaxFWHM.m
- __MACOSX/Count and intensity of immunofluorescent spots/._XT3dIntensLabelROICallBackHistXmaxFWHM.m
- Count and intensity of immunofluorescent spots/XT3dIntensLabelROICallBackImarisSpots.m
- __MACOSX/Count and intensity of immunofluorescent spots/._XT3dIntensLabelROICallBackImarisSpots.m
- Count and intensity of immunofluorescent spots/XT3dIntensLabelROICallBackMembChan.m
- __MACOSX/Count and intensity of immunofluorescent spots/._XT3dIntensLabelROICallBackMembChan.m
- Count and intensity of immunofluorescent spots/XT3dIntensLabelROICallBackNrOfHistSteps.m
- __MACOSX/Count and intensity of immunofluorescent spots/._XT3dIntensLabelROICallBackNrOfHistSteps.m
- Count and intensity of immunofluorescent spots/XT3dIntensLabelROICallBackNrOfHistStepsFWHM.m
- __MACOSX/Count and intensity of immunofluorescent spots/._XT3dIntensLabelROICallBackNrOfHistStepsFWHM.m
- Count and intensity of immunofluorescent spots/XT3dIntensLabelROICallBackROImoveR.m
- __MACOSX/Count and intensity of immunofluorescent spots/._XT3dIntensLabelROICallBackROImoveR.m
- Count and intensity of immunofluorescent spots/XT3dIntensLabelROICallBackROIsize.m
- __MACOSX/Count and intensity of immunofluorescent spots/._XT3dIntensLabelROICallBackROIsize.m
- Count and intensity of immunofluorescent spots/XT3dIntensLabelROICallBackSaveXLS.m
- __MACOSX/Count and intensity of immunofluorescent spots/._XT3dIntensLabelROICallBackSaveXLS.m
- Count and intensity of immunofluorescent spots/XT3dIntensLabelROIReadSurpass.m
- __MACOSX/Count and intensity of immunofluorescent spots/._XT3dIntensLabelROIReadSurpass.m
- Count and intensity of immunofluorescent spots/XT3dIntensLabelROISetParam.m
- __MACOSX/Count and intensity of immunofluorescent spots/._XT3dIntensLabelROISetParam.m
- Count and intensity of immunofluorescent spots/XT3dMarkByHand.m
- __MACOSX/Count and intensity of immunofluorescent spots/._XT3dMarkByHand.m
- Count and intensity of immunofluorescent spots/XT3dMarkByHandIsInROI.m
- __MACOSX/Count and intensity of immunofluorescent spots/._XT3dMarkByHandIsInROI.m
- Count and intensity of immunofluorescent spots/XT3dMarkByHandReadImage.m
- __MACOSX/Count and intensity of immunofluorescent spots/._XT3dMarkByHandReadImage.m
- Count and intensity of immunofluorescent spots/XT3dMarkByHandReadSurpass.m
- __MACOSX/Count and intensity of immunofluorescent spots/._XT3dMarkByHandReadSurpass.m
- Count and intensity of immunofluorescent spots/XT3dMarkByHandSetParam.m
- __MACOSX/Count and intensity of immunofluorescent spots/._XT3dMarkByHandSetParam.m
- Count and intensity of immunofluorescent spots/XT3dReadImage.m
- __MACOSX/Count and intensity of immunofluorescent spots/._XT3dReadImage.m
- Count and intensity of immunofluorescent spots/XT3dReadSurpass.m
- __MACOSX/Count and intensity of immunofluorescent spots/._XT3dReadSurpass.m
- Count and intensity of immunofluorescent spots/XTObjectManager.m
- __MACOSX/Count and intensity of immunofluorescent spots/._XTObjectManager.m
- Count and intensity of immunofluorescent spots/XTReadExcelBatch.m
- __MACOSX/Count and intensity of immunofluorescent spots/._XTReadExcelBatch.m
- __MACOSX/._Count and intensity of immunofluorescent spots
