# Supplementary material for: The synaptic ribbon is critical for sound encoding at high rates and with temporal precision
Source: eLife. 2018 Jan 12;7:e29275. doi: 10.7554/eLife.29275 (PMC5794258; doi:10.7554/eLife.29275)
Supplement: Source Code 4. [file elife-29275-code4.zip › Count and intensity of immunofluorescent spots/DoCartRotPt.m]

function [X,Y,Z]=DoCartRotPt(phi,theta,alpha,X,Y,Z,dx,dy,dz)

phi=phi*pi/180;
theta=theta*pi/180;
alpha=alpha*pi/180;
%XY
Dz = [cos(theta) -sin(theta) 0
      sin(theta)  cos(theta) 0
         0          0        1];
%XZ
Dy = [cos(alpha)  0   sin(alpha)
         0        1       0
     -sin(alpha)  0   cos(alpha)];

%YZ   
Dx = [1     0         0          
      0  cos(phi) -sin(phi)
      0  sin(phi)  cos(phi)];


% Matrixmultiplikation, d.h. Drehung der punkte xyz = Dx*Dy*Dz*[X;Y;Z) um den Punkt [dx dy dz]

xyz = Dx*Dy*Dz*[X-dx;Y-dy;Z-dz];
X = xyz(1,:)+dx;
Y = xyz(2,:)+dy;
Z = xyz(3,:)+dz;
end 
