# Supplementary material for: The synaptic ribbon is critical for sound encoding at high rates and with temporal precision
Source: eLife. 2018 Jan 12;7:e29275. doi: 10.7554/eLife.29275 (PMC5794258; doi:10.7554/eLife.29275)
Supplement: Source Code 4. [file elife-29275-code4.zip › Count and intensity of immunofluorescent spots/DoFindIntensity.m]

function DoFindIntensity
global guiList guiInfo fInfoLSM ImInfo

ImInfo.ImDataXYZ=flipdim(ImInfo.ImDataXYZ,4);
display(['->DoFindIntensityBackground']); DoFindIntensityBackground;
guiInfo.IntensFig=0; guiInfo.FWHMFig=0; 
if isfield(fInfoLSM,'MbyHand')>0
  display(['->DoFindIntensityCalcSyn']);
  if isfield(fInfoLSM,'MbyHandIntens') fInfoLSM=rmfield(fInfoLSM,'MbyHandIntens'); end;
  if isfield(fInfoLSM,'Intens') fInfoLSM=rmfield(fInfoLSM,'Intens'); end;
  if (ImInfo.doPerCell==1)
    display('-> doPerCell');
    for iMbyHand=1:size(fInfoLSM.MbyHand,2)
      SynCellNr=fInfoLSM.MbyHandSyn2Cell(iMbyHand).isCell(:); 
      for iCell=1:size(fInfoLSM.NucCell,2) 
        Syn2Cell=find(SynCellNr==iCell); 
        if size(Syn2Cell)>0 
          LabelSyn(iMbyHand).isNrSynapse=0;
          for jNrSynapse=1:size(Syn2Cell,1) 
            LabelSyn(iMbyHand).SynXpos(jNrSynapse)=fInfoLSM.MbyHand(iMbyHand).SynXpos(Syn2Cell(jNrSynapse)); 
            LabelSyn(iMbyHand).SynYpos(jNrSynapse)=fInfoLSM.MbyHand(iMbyHand).SynYpos(Syn2Cell(jNrSynapse)); 
            LabelSyn(iMbyHand).SynZpos(jNrSynapse)=fInfoLSM.MbyHand(iMbyHand).SynZpos(Syn2Cell(jNrSynapse)); 
            LabelSyn(iMbyHand).isNrSynapse=LabelSyn(iMbyHand).isNrSynapse+1;
          end  
          s=['SynROI CellNr: ' num2str(iCell) ' '];          
          DoFindIntensityCalcSyn(iCell,s,LabelSyn);
          if ImInfo.doFWHM 
            DoFindIntensityCalcSynFWHM(iCell,s,LabelSyn); 
          end;
          if ImInfo.MembChan>0
            if size(ImInfo.Cell(iCell).ROIpix)>0
              s=['noSynROI CellNr: ' num2str(iCell) ' '];   
              if ImInfo.doNoSynSumROI 
                DoFindIntensityNoSynSumROI(iCell,s,LabelSyn); 
                XT3dIntensLabelROICallBackImarisSpots;
              end;
            end;
          end;  
        end;
      end;
    end;  
  else
    if isfield(ImInfo,'ROISpotsXY') 
      display('-> ROISpotsXY');
      if isfield(ImInfo.ROISpotsXY,'mask') 
        s='SynROI';
        for iMbyHand=1:size(fInfoLSM.MbyHand,2)
          LabelSyn(iMbyHand).isNrSynapse=0;
          if fInfoLSM.MbyHand(iMbyHand).isNrSynapse>0
            for jNrSynapse=1:fInfoLSM.MbyHand(iMbyHand).isNrSynapse
              if ImInfo.ROISpotsXY.mask(round(fInfoLSM.MbyHand(iMbyHand).SynYpos(jNrSynapse)),round(fInfoLSM.MbyHand(iMbyHand).SynXpos(jNrSynapse)))==1
                LabelSyn(iMbyHand).SynXpos(jNrSynapse)=fInfoLSM.MbyHand(iMbyHand).SynXpos(jNrSynapse); 
                LabelSyn(iMbyHand).SynYpos(jNrSynapse)=fInfoLSM.MbyHand(iMbyHand).SynYpos(jNrSynapse); 
                LabelSyn(iMbyHand).SynZpos(jNrSynapse)=fInfoLSM.MbyHand(iMbyHand).SynZpos(jNrSynapse); 
                LabelSyn(iMbyHand).isNrSynapse=LabelSyn(iMbyHand).isNrSynapse+1;
              end
            end
          end
        end  
      end
    else
      s='Syn'; LabelSyn=fInfoLSM.MbyHand; 
    end;
    DoFindIntensityCalcSyn(1,s,LabelSyn); 
    if ImInfo.doNoSynSumROI DoFindIntensityNoSynSumROI; end;
    if ImInfo.doFWHM DoFindIntensityCalcSynFWHM(1,s,LabelSyn); end;
  end  
  fInfoLSM.FileXLS=fullfile(guiInfo.pathstr,[guiInfo.name ' IntensROI Result.xlsx']); XT3dIntensLabelROICallBackSaveXLS;
else
  display(['Error : need EditSpots']);
end
