# Supplementary material for: The synaptic ribbon is critical for sound encoding at high rates and with temporal precision
Source: eLife. 2018 Jan 12;7:e29275. doi: 10.7554/eLife.29275 (PMC5794258; doi:10.7554/eLife.29275)
Supplement: Source Code 4. [file elife-29275-code4.zip › Count and intensity of immunofluorescent spots/DoFindIntensityBackground.m]

function DoFindIntensityBackground
global guiList guiInfo fInfoLSM

for jj=1:fInfoLSM.AnzChan 
  fInfoLSM.background.chan(jj)=double(0.0); fInfoLSM.backgroundNrPix.chan(jj)=0; fInfoLSM.backgroundX.chan(jj)=double(0.0);fInfoLSM.backgroundStd.chan(jj)=double(0.0);
  if fInfoLSM.doBackground
    fInfoLSM.backgroundMax.chan(jj)=max(max(max((XY(jj,1:fInfoLSM.NrSclicesZ,1:fInfoLSM.h,1:fInfoLSM.w)),[],2),[],3),[],4);
    fInfoLSM.backgroundMin.chan(jj)=min(min(min((XY(jj,1:fInfoLSM.NrSclicesZ,1:fInfoLSM.h,1:fInfoLSM.w)),[],2),[],3),[],4);      
  end;  
end;
