# Supplementary material for: The synaptic ribbon is critical for sound encoding at high rates and with temporal precision
Source: eLife. 2018 Jan 12;7:e29275. doi: 10.7554/eLife.29275 (PMC5794258; doi:10.7554/eLife.29275)
Supplement: Source Code 4. [file elife-29275-code4.zip › Count and intensity of immunofluorescent spots/DoFindIntensityCalcSyn.m]

function DoFindIntensityCalcSyn(CellNr,FigInfo,LabelSyn)
global guiInfo fInfoLSM ImInfo 
%  ImInfo.ImDataXYZ : time channel x y z
%  THETA=[];PHI=[];R=[];PHIused=[];THETAused=[];Rused=[]; [THETA,PHI,R]=cart2sph(xVrot,yVrot,zVrot);PHI=(PHI*360/2/pi);THETA=(THETA*360/2/pi)+90;     

display(['Mode ' FigInfo]);
for iMbyHand=1:size(LabelSyn,2)                       % max labeled Channel
  guiInfo.IntensFig=guiInfo.IntensFig+1; display(['Labeled channel:  ' num2str(iMbyHand)]); 
  if LabelSyn(iMbyHand).isNrSynapse>0
    display(['NrSynapse:  ' num2str(LabelSyn(iMbyHand).isNrSynapse)]);
    for jNrSynapse=1:LabelSyn(iMbyHand).isNrSynapse                  
      fInfoLSM.Intens(iMbyHand).isCell(CellNr).SynXpos(jNrSynapse)=round(LabelSyn(iMbyHand).SynXpos(jNrSynapse));    
      fInfoLSM.Intens(iMbyHand).isCell(CellNr).SynYpos(jNrSynapse)=round(LabelSyn(iMbyHand).SynYpos(jNrSynapse));
      fInfoLSM.Intens(iMbyHand).isCell(CellNr).SynZpos(jNrSynapse)=round(LabelSyn(iMbyHand).SynZpos(jNrSynapse)+ImInfo.deltaZ);
      if ( ...
            (round(fInfoLSM.Intens(iMbyHand).isCell(CellNr).SynXpos(jNrSynapse)-ImInfo.ROIsize(1))>0) ...
          & (round(fInfoLSM.Intens(iMbyHand).isCell(CellNr).SynXpos(jNrSynapse)+ImInfo.ROIsize(1))<=fInfoLSM.w) ...
          & (round(fInfoLSM.Intens(iMbyHand).isCell(CellNr).SynYpos(jNrSynapse)-ImInfo.ROIsize(2))>0) ...
          & (round(fInfoLSM.Intens(iMbyHand).isCell(CellNr).SynYpos(jNrSynapse)+ImInfo.ROIsize(2))<=fInfoLSM.h) ...
          & (round(fInfoLSM.Intens(iMbyHand).isCell(CellNr).SynZpos(jNrSynapse)-ImInfo.ROIsize(3))>0) ...
          & (round(fInfoLSM.Intens(iMbyHand).isCell(CellNr).SynZpos(jNrSynapse)+ImInfo.ROIsize(3))<=fInfoLSM.NrSclicesZ) ...
         )
       
        if ImInfo.ROImoveR>0 & ImInfo.doPerCell
          iXnuc=ImInfo.NucXYZ.pix(CellNr,1); iYnuc=ImInfo.NucXYZ.pix(CellNr,2); iZnuc=ImInfo.NucXYZ.pix(CellNr,3); plot(iXnuc,iYnuc,'or');
          iXcent=fInfoLSM.Intens(iMbyHand).isCell(CellNr).SynXpos(jNrSynapse); iYcent=fInfoLSM.Intens(iMbyHand).isCell(CellNr).SynYpos(jNrSynapse); iZcent=fInfoLSM.Intens(iMbyHand).isCell(CellNr).SynZpos(jNrSynapse); plot(iXcent,iYcent,'xr'); 
          
          [THETA,PHI,R]=cart2sph(iXcent-ImInfo.NucXYZ.pix(CellNr,1),iYcent-ImInfo.NucXYZ.pix(CellNr,2),iZcent-ImInfo.NucXYZ.pix(CellNr,3)); % PHI=(PHI*360/2/pi); THETA=(THETA*360/2/pi)+90;
          [iXmove,iYmove,iZmove]=sph2cart(THETA,PHI,R-ImInfo.ROImoveR);
          iXmove=iXmove+iXnuc; iYmove=iYmove+iYnuc; iZmove=iZmove+iZnuc; plot(iXmove,iYmove,'xy'); 
        else
          iXcent=round(fInfoLSM.Intens(iMbyHand).isCell(CellNr).SynXpos(jNrSynapse)); 
          iYcent=round(fInfoLSM.Intens(iMbyHand).isCell(CellNr).SynYpos(jNrSynapse)); 
          iZcent=round(fInfoLSM.Intens(iMbyHand).isCell(CellNr).SynZpos(jNrSynapse));
        end
       
        for isChan=1:fInfoLSM.AnzChan            
          fInfoLSM.Intens(iMbyHand).isCell(CellNr).IntensIntegral(jNrSynapse).chan(isChan)=double(0);fInfoLSM.Intens(iMbyHand).isCell(CellNr).IntensMax(jNrSynapse).chan(isChan)=double(0);
          for iXsyn=iXcent-ImInfo.ROIsize(1):iXcent+ImInfo.ROIsize(1)
            for iYsyn=iYcent-ImInfo.ROIsize(2):iYcent+ImInfo.ROIsize(2)
              for iZsyn=iZcent-ImInfo.ROIsize(3):iZcent+ImInfo.ROIsize(3)
                ImInfo.Cell(CellNr).maskSyn(iXsyn,iYsyn,iZsyn)=1;
                if fInfoLSM.doBackground==0
                  fInfoLSM.Intens(iMbyHand).isCell(CellNr).IntensIntegral(jNrSynapse).chan(isChan)=fInfoLSM.Intens(iMbyHand).isCell(CellNr).IntensIntegral(jNrSynapse).chan(isChan)+(double(ImInfo.ImDataXYZ(1,isChan,iXsyn,iYsyn,iZsyn)));
                  if double(ImInfo.ImDataXYZ(1,isChan,iXsyn,iYsyn,iZsyn))>fInfoLSM.Intens(iMbyHand).isCell(CellNr).IntensMax(jNrSynapse).chan(isChan) fInfoLSM.Intens(iMbyHand).isCell(CellNr).IntensMax(jNrSynapse).chan(isChan)=double(ImInfo.ImDataXYZ(1,isChan,iXsyn,iYsyn,iZsyn)); end;
                else      
                  fInfoLSM.Intens(iMbyHand).isCell(CellNr).IntensIntegral(jNrSynapse).chan(isChan)=fInfoLSM.Intens(iMbyHand).isCell(CellNr).IntensIntegral(jNrSynapse).chan(isChan)+(double(ImInfo.ImDataXYZ(1,isChan,iXsyn,iYsyn,iZsyn)-fInfoLSM.background.chan(isChan)));
                  if double(ImInfo.ImDataXYZ(1,isChan,iXsyn,iYsyn,iZsyn)-fInfoLSM.background.chan(isChan))>fInfoLSM.Intens(iMbyHand).isCell(CellNr).IntensMax(jNrSynapse).chan(isChan) fInfoLSM.Intens(iMbyHand).isCell(CellNr).IntensMax(jNrSynapse).chan(isChan)=double(ImInfo.ImDataXYZ(1,isChan,iXsyn,iYsyn,iZsyn)-fInfoLSM.background.chan(isChan)); end;
                end; 
              end; 
            end;
          end; 
        end;  
      else  
        %display(['out of range ' num2str(jNrSynapse)  '  Z: ' num2str((fInfoLSM.Intens(iMbyHand).isCell(CellNr).SynZpos(jNrSynapse))) '/' num2str(ImInfo.ROIsize(3)) '/'  num2str(fInfoLSM.NrSclicesZ)]);        
        for isChan=1:fInfoLSM.AnzChan 
          fInfoLSM.Intens(iMbyHand).isCell(CellNr).IntensIntegral(jNrSynapse).chan(isChan)=NaN; 
          fInfoLSM.Intens(iMbyHand).isCell(CellNr).IntensMax(jNrSynapse).chan(isChan)=NaN; 
        end;
      end;
    end;
  else
    display(['NrSynapse: - ']);
  end

  if isfield(guiInfo,'Intensity') if size(guiInfo.Intensity,2)>=guiInfo.IntensFig if guiInfo.Intensity(guiInfo.IntensFig)>0 close(guiInfo.Intensity(guiInfo.IntensFig)); end; end; end;
  guiInfo.uiPos.DoFindIntensityCalcSynFig(1)=guiInfo.uiPos.DoFindIntensityCalcSynFig(1)+iMbyHand*10;

  if LabelSyn(iMbyHand).isNrSynapse>0  
    guiInfo.FigIntensity(guiInfo.IntensFig)=figure('Position',guiInfo.uiPos.DoFindIntensityCalcSynFig,'name',['Intensity  ' FigInfo '  labeled-Chan:' num2str(iMbyHand) '  NrLabel:' num2str(LabelSyn(iMbyHand).isNrSynapse) ' +/-ROIx:' num2str(ImInfo.ROIsize(1)) ' +/-ROIy:' num2str(ImInfo.ROIsize(2)) ' +/-ROIz:' num2str(ImInfo.ROIsize(3)) '  BackgroundMode : ' cell2mat(guiInfo.uilistDoIntensity(:,fInfoLSM.doBackground+1)) '   backgrd: '], ...
      'NumberTitle','off','DeleteFcn',['guiInfo.FigIntensity(' num2str(guiInfo.IntensFig) ')=0;']);

    guiInfo.PlotAnzChan=fInfoLSM.AnzChan;
    
    for isChan=1:fInfoLSM.AnzChan
      if fInfoLSM.doBackground
        set(guiInfo.FigIntensity(guiInfo.IntensFig),'name',[ get(guiInfo.FigIntensity(guiInfo.IntensFig),'name') num2str(fInfoLSM.background.chan(isChan)) ' / ']);
      else
        set(guiInfo.FigIntensity(guiInfo.IntensFig),'name',[ get(guiInfo.FigIntensity(guiInfo.IntensFig),'name') ' / -']);
      end  
      subplot(2,guiInfo.PlotAnzChan,isChan);
      IntensPlot=[]; for jNrSynapse=1:LabelSyn(iMbyHand).isNrSynapse IntensPlot(jNrSynapse)=fInfoLSM.Intens(iMbyHand).isCell(CellNr).IntensIntegral(jNrSynapse).chan(isChan); end  
      if (ImInfo.HistXmax == 0)
        maxIntens=max(IntensPlot);minIntens=min(IntensPlot);           
      else    
        maxIntens=ImInfo.HistXmax;minIntens=0;
      end  
      if (maxIntens==minIntens) 
        hist(IntensPlot); 
      else
        Dbins=minIntens:(maxIntens-minIntens)/ImInfo.NrOfHistSteps:maxIntens; 
        hist(IntensPlot,Dbins); xlim([minIntens maxIntens]);
      end;
      set(gca,'FontSize',8); title(['integration perSyn chan' num2str(isChan)],'FontSize',8); xlabel(['Intensity AU'],'FontSize',8);ylabel('Nr','FontSize',8);

      subplot(2,guiInfo.PlotAnzChan,isChan+guiInfo.PlotAnzChan);chan1=isChan;
      if isChan<fInfoLSM.AnzChan chan2=isChan+1; else chan2=1; end;
      IntensPlot1=[]; for jNrSynapse=1:LabelSyn(iMbyHand).isNrSynapse IntensPlot1(jNrSynapse)=fInfoLSM.Intens(iMbyHand).isCell(CellNr).IntensIntegral(jNrSynapse).chan(chan1); end  
      IntensPlot2=[]; for jNrSynapse=1:LabelSyn(iMbyHand).isNrSynapse IntensPlot2(jNrSynapse)=fInfoLSM.Intens(iMbyHand).isCell(CellNr).IntensIntegral(jNrSynapse).chan(chan2); end  
      plot(IntensPlot1,IntensPlot2,'.','MarkerSize',6,'Color','red');set(gca,'FontSize',8); xlabel(['chan:' num2str(chan1)],'FontSize',8);ylabel(['chan:' num2str(chan2)],'FontSize',8);title(['integration chan:' num2str(chan1) '/' num2str(chan2)],'FontSize',8);

      if guiInfo.DoPrint==1 
        drawnow; print(guiInfo.FigIntensity(iMbyHand),'-dtiff','-r100',[fInfoLSM.fileBody '-' num2str(iMbyHand) '-' num2str(CellNr) '-Intensity.TIF']); 
        %if guiInfo.DoBatch fname=fullfile(guiInfo.localpath,[num2str(guiInfo.iBatch) '-' fInfoLSM.name '-' num2str(iMbyHand) '-' num2str(CellNr) '-Intensity.PDF']); print(guiInfo.FigIntensity(iMbyHand),'-dpdf','-r600',fname); end;  
end; end; end; end;

if strfind(guiInfo.IsVers,'R2016a')>0 opengl('save', 'software') ; end;
ImInfo.doPic=[]; for iChan=1:ImInfo.vNumberOfChannels ImInfo.doPic(iChan,:,:,:)=ImInfo.ImDataXYZ(1,iChan,:,:,:); end;
for iMbyHand=1:size(LabelSyn,2) 
  guiInfo.figXY(iMbyHand)=figure('NumberTitle','off','name',['XY ' num2str(iMbyHand)]);
  pic=[]; pic(:,:)=mean(ImInfo.doPic(iMbyHand,:,:,:),4); 
  guiInfo.XYpic=imshow(pic',[]); guiInfo.XYgca=gca; daspect([1 1 1]); colormap(gray); 
  hold on; 
  for iSpot=1:size(LabelSyn(iMbyHand).SynXpos,2)
    plot(round(LabelSyn(iMbyHand).SynXpos(iSpot)),round(LabelSyn(iMbyHand).SynYpos(iSpot)),'xr'); 
  end; hold off;
  if guiInfo.DoPrint==1 
    print(guiInfo.figXY(iMbyHand),'-dtiff','-r100',[fInfoLSM.fileBody '-' num2str(iMbyHand) '-IntensROIXYpic.TIF']);
    saveas(guiInfo.figXY(iMbyHand),[fInfoLSM.fileBody '-' num2str(iMbyHand) '-IntensROIXYpic.fig']);
  end;
  guiInfo.figYZ(iMbyHand)=figure('NumberTitle','off','name',['YZ ' num2str(iMbyHand)]);
  pic=[]; pic(:,:)=mean(ImInfo.doPic(iMbyHand,:,:,:),2);     
  subplot(1,3,2);guiInfo.YZpic=imshow(pic,[]); guiInfo.YZgca=gca; colormap(gray); daspect([ImInfo.YtoZ 1 1]); 
  hold on; 
  for iSpot=1:size(LabelSyn(iMbyHand).SynXpos,2)
    plot(round(LabelSyn(iMbyHand).SynZpos(iSpot)),round(LabelSyn(iMbyHand).SynYpos(iSpot)),'xr'); 
  end;
  hold off;
  if guiInfo.DoPrint==1 
    print(guiInfo.figYZ(iMbyHand),'-dtiff','-r100',[fInfoLSM.fileBody '-' num2str(iMbyHand) '-IntensROIYZpic.TIF']);
    saveas(guiInfo.figYZ(iMbyHand),[fInfoLSM.fileBody '-' num2str(iMbyHand) '-IntensROIYZpic.fig']);
  end;
end;
