# Supplementary material for: The synaptic ribbon is critical for sound encoding at high rates and with temporal precision
Source: eLife. 2018 Jan 12;7:e29275. doi: 10.7554/eLife.29275 (PMC5794258; doi:10.7554/eLife.29275)
Supplement: Source Code 4. [file elife-29275-code4.zip › Count and intensity of immunofluorescent spots/DoFindIntensityCalcSynFWHM.m]

function DoFindIntensityCalcSynFWHM(CellNr,FigInfo,LabelSyn)

global c guiList guiInfo fInfoLSM ImInfo

if ~isfield(fInfoLSM,'isFWHMMaxFactor') fInfoLSM.isFWHMMaxFactor=2; end;

guiInfo.FigFWHM=figure('Position',guiInfo.uiPos.DoFindIntensityCalcSynFWHMFig,'NumberTitle','off', ...
  'name',[FigInfo '  Gaussfit & FWHM +/-ROIx:' num2str(ImInfo.ROIsizeFWHM(1)) ' +/-ROIy:' num2str(ImInfo.ROIsizeFWHM(2)) ' +/-ROIz:' num2str(ImInfo.ROIsizeFWHM(3)) '  BackgroundMode : ']);
NrMarkChannel=0; isNrMarkChannel=0; for iMbyHand=1:size(LabelSyn,2) if LabelSyn(iMbyHand).isNrSynapse>0 NrMarkChannel=NrMarkChannel+1; end; end;
for iMbyHand=1:size(LabelSyn,2)                           % Channel
  disp(['FWHM Labeled channel:  ' num2str(iMbyHand)]);
  X=[];Y=[];Z=[];modelX=[];modelY=[];modelZ=[]; 
  options=optimset('TolX',0.1,'MaxFunEvals',1000000);     % Die Normierung wird durch den Faktor c*(?(2?)*?)?1 , FWHM ? 2.355�?  -> c* (?(2?) * (FWHM/2.355)
  if LabelSyn(iMbyHand).isNrSynapse>0
    display(['NrSynapse ' num2str(LabelSyn(iMbyHand).isNrSynapse)]);isNrMarkChannel=isNrMarkChannel+1;
    %figure; pic=[]; pic(:,:)=mean(ImInfo.ImDataXYZ(1,iMbyHand,:,:,:),5); imshow(pic',[]); hold on;    % ImInfo.ImDataXYZ : time channel y x z    
    for jNrSynapse=1:LabelSyn(iMbyHand).isNrSynapse
      fInfoLSM.Intens(iMbyHand).isCell(CellNr).SynXpos(jNrSynapse)=round(LabelSyn(iMbyHand).SynXpos(jNrSynapse));    
      fInfoLSM.Intens(iMbyHand).isCell(CellNr).SynYpos(jNrSynapse)=round(LabelSyn(iMbyHand).SynYpos(jNrSynapse));
      fInfoLSM.Intens(iMbyHand).isCell(CellNr).SynZpos(jNrSynapse)=round(LabelSyn(iMbyHand).SynZpos(jNrSynapse))+ImInfo.deltaZ;
      if ( ...
            (round(fInfoLSM.Intens(iMbyHand).isCell(CellNr).SynXpos(jNrSynapse)-ImInfo.ROIsizeFWHM(1))>0) ...
          & (round(fInfoLSM.Intens(iMbyHand).isCell(CellNr).SynXpos(jNrSynapse)+ImInfo.ROIsizeFWHM(1))<=fInfoLSM.w) ...
          & (round(fInfoLSM.Intens(iMbyHand).isCell(CellNr).SynYpos(jNrSynapse)-ImInfo.ROIsizeFWHM(2))>0) ...
          & (round(fInfoLSM.Intens(iMbyHand).isCell(CellNr).SynYpos(jNrSynapse)+ImInfo.ROIsizeFWHM(2))<=fInfoLSM.h) ...
          & (round(fInfoLSM.Intens(iMbyHand).isCell(CellNr).SynZpos(jNrSynapse)-ImInfo.ROIsizeFWHM(3))>0) ...
          & (round(fInfoLSM.Intens(iMbyHand).isCell(CellNr).SynZpos(jNrSynapse)+ImInfo.ROIsizeFWHM(3))<=fInfoLSM.NrSclicesZ) ...
         )
        dx=[];dx=round(fInfoLSM.Intens(iMbyHand).isCell(CellNr).SynXpos(jNrSynapse)-ImInfo.ROIsizeFWHM(1)):round(fInfoLSM.Intens(iMbyHand).isCell(CellNr).SynXpos(jNrSynapse)+ImInfo.ROIsizeFWHM(1));
        dy=[];dy=round(fInfoLSM.Intens(iMbyHand).isCell(CellNr).SynYpos(jNrSynapse)-ImInfo.ROIsizeFWHM(2)):round(fInfoLSM.Intens(iMbyHand).isCell(CellNr).SynYpos(jNrSynapse)+ImInfo.ROIsizeFWHM(2));                
        dz=[];dz=round(fInfoLSM.Intens(iMbyHand).isCell(CellNr).SynZpos(jNrSynapse)-ImInfo.ROIsizeFWHM(3)):round(fInfoLSM.Intens(iMbyHand).isCell(CellNr).SynZpos(jNrSynapse)+ImInfo.ROIsizeFWHM(3));

        X(jNrSynapse,:)=sum(sum(ImInfo.ImDataXYZ(1,iMbyHand,dx,dy,dz)-fInfoLSM.background.chan(iMbyHand),4),5);   %ImInfo.ImDataXYZ : time channel x y z
        X(jNrSynapse,:)=X(jNrSynapse,:)-min(X(jNrSynapse,:)); Xgauss=[]; Xgauss(1,:)=X(jNrSynapse,:);
        %plot(fInfoLSM.Intens(iMbyHand).isCell(CellNr).SynXpos(jNrSynapse),fInfoLSM.Intens(iMbyHand).isCell(CellNr).SynYpos(jNrSynapse),'xr'); 

        t=-ImInfo.ROIsizeFWHM(1):ImInfo.ROIsizeFWHM(1); start=[length(t)/2 length(t)/2];
        guiInfo.paramX=fminsearch(@(lambda)(fitgauss(lambda,t,Xgauss)),start,options);
        if (guiInfo.paramX(2)<fInfoLSM.isFWHMMaxFactor*ImInfo.ROIsizeFWHM(1))
          modelX(jNrSynapse,:)=c.*gaussian(t,guiInfo.paramX(1),guiInfo.paramX(2));          
          fInfoLSM.Intens(iMbyHand).isCell(CellNr).SynGaussXposPx(jNrSynapse)=(fInfoLSM.Intens(iMbyHand).isCell(CellNr).SynXpos(jNrSynapse)+guiInfo.paramX(1));
          fInfoLSM.Intens(iMbyHand).isCell(CellNr).SynGaussXampInt(jNrSynapse)=c*sqrt(2*pi)*(guiInfo.paramX(2)/2.355);
          fInfoLSM.Intens(iMbyHand).isCell(CellNr).SynGaussXfwhm(jNrSynapse)=guiInfo.paramX(2)*fInfoLSM.PhysicalSize(1);
        else  
          fInfoLSM.Intens(iMbyHand).isCell(CellNr).SynGaussXposPx(jNrSynapse)=NaN; 
          fInfoLSM.Intens(iMbyHand).isCell(CellNr).SynGaussXampInt(jNrSynapse)=NaN; 
          fInfoLSM.Intens(iMbyHand).isCell(CellNr).SynGaussXfwhm(jNrSynapse)=NaN;
        end  

        Y(jNrSynapse,:)=sum(sum(ImInfo.ImDataXYZ(1,iMbyHand,dx,dy,dz)-fInfoLSM.background.chan(iMbyHand),3),5);   %ImInfo.ImDataXYZ : time channel x y z    
        Y(jNrSynapse,:)=Y(jNrSynapse,:)-min(Y(jNrSynapse,:)); Ygauss(1,:)=Y(jNrSynapse,:);
        t=-ImInfo.ROIsizeFWHM(2):ImInfo.ROIsizeFWHM(2); start=[length(t)/2 length(t)/2];
        guiInfo.paramY=fminsearch(@(lambda)(fitgauss(lambda,t,Ygauss)),start,options);
        if (guiInfo.paramY(2)<fInfoLSM.isFWHMMaxFactor*ImInfo.ROIsizeFWHM(2))
          modelY(jNrSynapse,:)=c.*gaussian(t,guiInfo.paramY(1),guiInfo.paramY(2));          
          fInfoLSM.Intens(iMbyHand).isCell(CellNr).SynGaussYposPx(jNrSynapse)=(fInfoLSM.Intens(iMbyHand).isCell(CellNr).SynYpos(jNrSynapse)+guiInfo.paramY(1));
          fInfoLSM.Intens(iMbyHand).isCell(CellNr).SynGaussYampInt(jNrSynapse)=c*sqrt(2*pi)*(guiInfo.paramY(2)/2.355);
          fInfoLSM.Intens(iMbyHand).isCell(CellNr).SynGaussYfwhm(jNrSynapse)=guiInfo.paramY(2)*fInfoLSM.PhysicalSize(2);
        else  
          fInfoLSM.Intens(iMbyHand).isCell(CellNr).SynGaussYposPx(jNrSynapse)=NaN; 
          fInfoLSM.Intens(iMbyHand).isCell(CellNr).SynGaussYampInt(jNrSynapse)=NaN; 
          fInfoLSM.Intens(iMbyHand).isCell(CellNr).SynGaussYfwhm(jNrSynapse)=NaN;
        end  

        Z(jNrSynapse,:)=sum(sum(ImInfo.ImDataXYZ(1,iMbyHand,dx,dy,dz)-fInfoLSM.background.chan(iMbyHand),3),4);   %ImInfo.ImDataXYZ : time channel x y z        
        Z(jNrSynapse,:)=Z(jNrSynapse,:)-min(Z(jNrSynapse,:)); Zgauss(1,:)=Z(jNrSynapse,:);
        t=-ImInfo.ROIsizeFWHM(3):ImInfo.ROIsizeFWHM(3); start=[length(t)/2 length(t)/2];
        guiInfo.paramZ=fminsearch(@(lambda)(fitgauss(lambda,t,Zgauss)),start,options);
        if (guiInfo.paramZ(2)<fInfoLSM.isFWHMMaxFactor*ImInfo.ROIsizeFWHM(3))
          modelZ(jNrSynapse,:)=c.*gaussian(t,guiInfo.paramZ(1),guiInfo.paramZ(2));          
          fInfoLSM.Intens(iMbyHand).isCell(CellNr).SynGaussZposPx(jNrSynapse)=(fInfoLSM.Intens(iMbyHand).isCell(CellNr).SynZpos(jNrSynapse)+guiInfo.paramZ(1));
          fInfoLSM.Intens(iMbyHand).isCell(CellNr).SynGaussZampInt(jNrSynapse)=c*sqrt(2*pi)*(guiInfo.paramZ(2)/2.355);
          fInfoLSM.Intens(iMbyHand).isCell(CellNr).SynGaussZfwhm(jNrSynapse)=guiInfo.paramZ(2)*fInfoLSM.PhysicalSize(3);
        else  
          fInfoLSM.Intens(iMbyHand).isCell(CellNr).SynGaussZposPx(jNrSynapse)=NaN;
          fInfoLSM.Intens(iMbyHand).isCell(CellNr).SynGaussZampInt(jNrSynapse)=NaN;
          fInfoLSM.Intens(iMbyHand).isCell(CellNr).SynGaussZfwhm(jNrSynapse)=NaN;
        end  
      else
%{
        display(['out of range ' num2str(jNrSynapse) ...
          '  X: ' num2str((fInfoLSM.Intens(iMbyHand).isCell(CellNr).SynXpos(jNrSynapse))) '/' num2str(ImInfo.ROIsizeFWHM(1)) '/'  num2str(fInfoLSM.w) ...
          '  Y: ' num2str((fInfoLSM.Intens(iMbyHand).isCell(CellNr).SynYpos(jNrSynapse))) '/' num2str(ImInfo.ROIsizeFWHM(2)) '/'  num2str(fInfoLSM.h) ...
          '  Z: ' num2str((fInfoLSM.Intens(iMbyHand).isCell(CellNr).SynZpos(jNrSynapse))) '/' num2str(ImInfo.ROIsizeFWHM(3)) '/'  num2str(fInfoLSM.NrSclicesZ) ...
          ]);        
%}        
        fInfoLSM.Intens(iMbyHand).isCell(CellNr).SynGaussXposPx(jNrSynapse)=NaN; fInfoLSM.Intens(iMbyHand).isCell(CellNr).SynGaussXampInt(jNrSynapse)=NaN; fInfoLSM.Intens(iMbyHand).isCell(CellNr).SynGaussXfwhm(jNrSynapse)=NaN;
        fInfoLSM.Intens(iMbyHand).isCell(CellNr).SynGaussYposPx(jNrSynapse)=NaN; fInfoLSM.Intens(iMbyHand).isCell(CellNr).SynGaussYampInt(jNrSynapse)=NaN; fInfoLSM.Intens(iMbyHand).isCell(CellNr).SynGaussYfwhm(jNrSynapse)=NaN;
        fInfoLSM.Intens(iMbyHand).isCell(CellNr).SynGaussZposPx(jNrSynapse)=NaN; fInfoLSM.Intens(iMbyHand).isCell(CellNr).SynGaussZampInt(jNrSynapse)=NaN; fInfoLSM.Intens(iMbyHand).isCell(CellNr).SynGaussZfwhm(jNrSynapse)=NaN;
      end
    end
    % hold off; figure;
    subplot(NrMarkChannel,6,(isNrMarkChannel-1)*6+1); t=-ImInfo.ROIsizeFWHM(1):ImInfo.ROIsizeFWHM(1); hold on; if ~isempty(X) plot(t,X','r.'); end; if ~isempty(modelX) plot(t,modelX','b'); end; hold off; title(['chan' num2str(iMbyHand) ' X  syn:' num2str(LabelSyn(iMbyHand).isNrSynapse)],'FontSize',8);xlim([-ImInfo.ROIsizeFWHM(1) ImInfo.ROIsizeFWHM(1)]);
    subplot(NrMarkChannel,6,(isNrMarkChannel-1)*6+2); 
    if isfield(fInfoLSM.Intens(iMbyHand).isCell(CellNr),'SynGaussXfwhm')
      if ~isempty(fInfoLSM.Intens(iMbyHand).isCell(CellNr).SynGaussXfwhm)
        IntensPlot=fInfoLSM.Intens(iMbyHand).isCell(CellNr).SynGaussXfwhm(:);
        if (ImInfo.HistXmaxFWHM==0) 
          maxIntens=max(IntensPlot); 
          minIntens=min(IntensPlot); 
        else
          maxIntens=ImInfo.HistXmaxFWHM; 
          minIntens=0; 
        end;
        if ~isnan(maxIntens) ||  ~isnan(minIntens)
          if (maxIntens==minIntens) 
            hist(IntensPlot); 
          else
            Dbins=minIntens:(maxIntens-minIntens)/ImInfo.NrOfHistStepsFWHM:maxIntens; 
            hist(IntensPlot,Dbins); 
            xlim([minIntens maxIntens]); 
          end;
          fInfoLSM.Intens(iMbyHand).isCell(CellNr).meanFWHM(1)=nanmean(fInfoLSM.Intens(iMbyHand).isCell(CellNr).SynGaussXfwhm(find(fInfoLSM.Intens(iMbyHand).isCell(CellNr).SynGaussXfwhm(:)>0)));
          xlabel(['mean fwhm=' num2str(fInfoLSM.Intens(iMbyHand).isCell(CellNr).meanFWHM(1)) '�m']); %mean(c=a(find(a>10)))
        end;  
      end  
    end

    subplot(NrMarkChannel,6,(isNrMarkChannel-1)*6+3); t=-ImInfo.ROIsizeFWHM(2):ImInfo.ROIsizeFWHM(2); hold on; if ~isempty(Y) plot(t,Y','r.'); end; if  ~isempty(modelY) plot(t,modelY','b'); end;  hold off; title(['chan' num2str(iMbyHand) ' Y'],'FontSize',8);xlim([-ImInfo.ROIsizeFWHM(2) ImInfo.ROIsizeFWHM(2)]);
    subplot(NrMarkChannel,6,(isNrMarkChannel-1)*6+4); 
    if isfield(fInfoLSM.Intens(iMbyHand).isCell(CellNr),'SynGaussYfwhm')
      if ~isempty(fInfoLSM.Intens(iMbyHand).isCell(CellNr).SynGaussYfwhm)
        IntensPlot=fInfoLSM.Intens(iMbyHand).isCell(CellNr).SynGaussYfwhm(:);
        if (ImInfo.HistXmaxFWHM == 0) 
          maxIntens=max(IntensPlot); minIntens=min(IntensPlot); 
        else maxIntens=ImInfo.HistXmaxFWHM; minIntens=0; end;
        if ~isnan(maxIntens) ||  ~isnan(minIntens)
          if (maxIntens==minIntens) 
            hist(IntensPlot); 
          else
            Dbins=minIntens:(maxIntens-minIntens)/ImInfo.NrOfHistStepsFWHM:maxIntens; hist(IntensPlot,Dbins); xlim([minIntens maxIntens]); 
          end;
        end;  
        fInfoLSM.Intens(iMbyHand).isCell(CellNr).meanFWHM(2)=nanmean(fInfoLSM.Intens(iMbyHand).isCell(CellNr).SynGaussYfwhm(find(fInfoLSM.Intens(iMbyHand).isCell(CellNr).SynGaussYfwhm(:)>0)));
        xlabel(['mean fwhm=' num2str(fInfoLSM.Intens(iMbyHand).isCell(CellNr).meanFWHM(2)) '�m']);
      end  
    end

    subplot(NrMarkChannel,6,(isNrMarkChannel-1)*6+5); t=-ImInfo.ROIsizeFWHM(3):ImInfo.ROIsizeFWHM(3); hold on; if ~isempty(Z) plot(t,Z','r.'); end; if ~isempty(modelZ) plot(t,modelZ','b'); end; hold off; title(['chan' num2str(iMbyHand) ' Z'],'FontSize',8);xlim([-ImInfo.ROIsizeFWHM(3) ImInfo.ROIsizeFWHM(3)]); 
    subplot(NrMarkChannel,6,(isNrMarkChannel-1)*6+6);
    if isfield(fInfoLSM.Intens(iMbyHand).isCell(CellNr),'SynGaussZfwhm')
      if ~isempty(fInfoLSM.Intens(iMbyHand).isCell(CellNr).SynGaussZfwhm)
        IntensPlot=fInfoLSM.Intens(iMbyHand).isCell(CellNr).SynGaussZfwhm(:);
        if (ImInfo.HistXmaxFWHM == 0) maxIntens=max(IntensPlot); minIntens=min(IntensPlot); else maxIntens=ImInfo.HistXmaxFWHM; minIntens=0; end;
        if ~isnan(maxIntens) || ~isnan(minIntens) if (maxIntens==minIntens) hist(IntensPlot); else Dbins=minIntens:(maxIntens-minIntens)/ImInfo.NrOfHistStepsFWHM:maxIntens; hist(IntensPlot,Dbins); xlim([minIntens maxIntens]); end; end;
        fInfoLSM.Intens(iMbyHand).isCell(CellNr).meanFWHM(3)=nanmean(fInfoLSM.Intens(iMbyHand).isCell(CellNr).SynGaussZfwhm(find(fInfoLSM.Intens(iMbyHand).isCell(CellNr).SynGaussZfwhm(:)>0)));
        xlabel(['mean fwhm=' num2str(fInfoLSM.Intens(iMbyHand).isCell(CellNr).meanFWHM(3)) '�m']);
      end
    end  
  else
    display(['NrSynapse -']);
  end
end
drawnow;
if guiInfo.DoPrint==1 
  print(guiInfo.FigFWHM,'-dtiff','-r100',[fInfoLSM.fileBody '-' num2str(CellNr) '-FWHM.TIF']); 
  %  if guiInfo.DoBatch print(guiInfo.FWHM(guiInfo.FWHMFig),'-dpdf','-r600',[ fullfile(guiInfo.localpath,[num2str(guiInfo.iBatch) '-' fInfoLSM.name]) '-' num2str(CellNr) '-FWHM.PDF']); close(guiInfo.FWHM(guiInfo.FWHMFig)); end;
end;  
