# Supplementary material for: The synaptic ribbon is critical for sound encoding at high rates and with temporal precision
Source: eLife. 2018 Jan 12;7:e29275. doi: 10.7554/eLife.29275 (PMC5794258; doi:10.7554/eLife.29275)
Supplement: Source Code 4. [file elife-29275-code4.zip › Count and intensity of immunofluorescent spots/DoFindIntensityNoSynSumROI.m]

function DoFindIntensityNoSynSumROI(CellNr,FigInfo,LabelSyn)
global guiInfo fInfoLSM ImInfo 
%  ImInfo.ImDataXYZ : time channel x y z
%  ImInfo.MembChan
%  if ImInfo.Cell(iCell).mask(round(fInfoLSM.MbyHand(iMbyHand).SynYpos(jNrSynapse)),round(fInfoLSM.MbyHand(iMbyHand).SynXpos(jNrSynapse)))==1

%{
size(ImInfo.BackGrdROI.mask)
pic(:,:)=ImInfo.BackGrdROI.mask; figure; imshow(pic,[]);
ImInfo.BackGrdROI.XMin  
ImInfo.BackGrdROI.XMax
ImInfo.BackGrdROI.YMin
ImInfo.BackGrdROI.YMax
%}

display(['->IntensNoSynSumROI ' FigInfo ]); guiInfo.FigTitle=['IntensNoSynSumROI '];  guiInfo.gIntensNoSynSumROI=figure('name',[guiInfo.FigTitle '  ' FigInfo ],'NumberTitle','off');

display(['BackGround']);
ImInfo.BackGrdROI.thrsBackGrd=0;                          % background
for ix=ImInfo.BackGrdROI.XMin:ImInfo.BackGrdROI.XMax
  for iy=ImInfo.BackGrdROI.YMin:ImInfo.BackGrdROI.YMax
    if ImInfo.BackGrdROI.mask(iy,ix)
      for iz=1:ImInfo.vSize(3)
        if ImInfo.ImDataXYZ(1,ImInfo.MembChan,ix,iy,iz)>ImInfo.BackGrdROI.thrsBackGrd
          ImInfo.BackGrdROI.thrsBackGrd=ImInfo.ImDataXYZ(1,ImInfo.MembChan,ix,iy,iz);
end; end; end; end; end;

%display(ImInfo.BackGrdROI.thrsBackGrd); pic(:,:)=max(ImInfo.ImDataXYZ(1,ImInfo.MembChan,:,:,:),[],5);pic=pic'; picROI=immultiply(pic,ImInfo.BackGrdROI.mask); figure; imshow(picROI,[]);

display(['membrane']);
for iz=1:ImInfo.vSize(3)                                    % membrane
  for iy=ImInfo.Cell(CellNr).YMinROI:ImInfo.Cell(CellNr).YMaxROI  
    ix=ImInfo.Cell(CellNr).XMinROI;
    FoundXMin=0; FoundXMax=0;
    while ix<=ImInfo.Cell(CellNr).XMaxROI & ~FoundXMin
      if ImInfo.ImDataXYZ(1,ImInfo.MembChan,ix,iy,iz)>ImInfo.BackGrdROI.thrsBackGrd FoundXMin=1; ixMin=ix; end; ix=ix+1;
    end;  
    ix=ImInfo.Cell(CellNr).XMaxROI;
    while ix>=ImInfo.Cell(CellNr).XMinROI & ~FoundXMax
      if ImInfo.ImDataXYZ(1,ImInfo.MembChan,ix,iy,iz)>ImInfo.BackGrdROI.thrsBackGrd FoundXMax=1; ixMax=ix; end; ix=ix-1;
    end;  
    if (FoundXMin & FoundXMax) for ix=ixMin:ixMax ImInfo.Cell(CellNr).maskMemb(ix,iy,iz)=1; end; end;
  end;
end;  
%for iPic=1:ImInfo.vSize(3) subplot(6,8,iPic); picROI(:,:)=ImInfo.Cell(CellNr).maskMemb(:,:,iPic); imshow(picROI',[]); end;

display(['ROI no Syn']);
ix=ImInfo.Cell(CellNr).XMinROI+ImInfo.ROIsize(1); iROI=0;ixNr=0;iyNr=0;izNr=0;iMaskROI=0;iMaskMemb=0;iPos=0;iMaskSyn=0; % picROI(:,:)=ImInfo.Cell(CellNr).maskROI; figure; imshow(picROI,[]); size(ImInfo.Cell(CellNr).maskROI)
while ix<=ImInfo.Cell(CellNr).XMaxROI
  ixNr=ixNr+1;iy=ImInfo.Cell(CellNr).YMinROI+ImInfo.ROIsize(2);
  while iy<=ImInfo.Cell(CellNr).YMaxROI
    iyNr=iyNr+1;iz=ImInfo.ROIsize(3);
    while iz<=ImInfo.vSize(3)
       izNr=izNr+1;
       if (ImInfo.Cell(CellNr).maskROI(iy,ix)==1)      
        iMaskROI=iMaskROI+1;
        if (ImInfo.Cell(CellNr).maskMemb(ix,iy,iz)==1)
          iMaskMemb=iMaskMemb+1; isFound=1; for iChan=1:ImInfo.vNumberOfChannels SumROI(iChan)=0; end;
          for ixROI=-ImInfo.ROIsize(1):ImInfo.ROIsize(1)
            for iyROI=-ImInfo.ROIsize(2):ImInfo.ROIsize(2)
              for izROI=-ImInfo.ROIsize(3):ImInfo.ROIsize(3)
                ixPos=ix+ixROI; iyPos=iy+iyROI; izPos=iz+izROI;
                if (ixPos>0 & ixPos<ImInfo.Cell(CellNr).XMaxROI & iyPos>0 & iyPos<ImInfo.Cell(CellNr).YMaxROI & izPos>0 & izPos<ImInfo.vSize(3))
                  iPos=iPos+1;
                  if (ImInfo.Cell(CellNr).maskSyn(ixPos,iyPos,izPos)==0)
                    iMaskSyn=iMaskSyn+1; for iChan=1:ImInfo.vNumberOfChannels SumROI(iChan)=SumROI(iChan)+ImInfo.ImDataXYZ(1,iChan,ixPos,iyPos,izPos); end;  
                  else isFound=0; end;
                else isFound=0; end;
          end; end; end;
          if isFound
            iROI=iROI+1;
            ImInfo.Cell(CellNr).NoSyn(iROI).posROI=[ix iy iz];
            for iChan=1:ImInfo.vNumberOfChannels
              ImInfo.Cell(CellNr).NoSyn(iROI).SumROI(iChan)=SumROI(iChan);
      end; end; end; end;
      iz=iz+ImInfo.ROIsize(3);
    end
    iy=iy+ImInfo.ROIsize(2);
  end
  ix=ix+ImInfo.ROIsize(1);
end  
% display(iROI);display(ixNr);display(iyNr);display(izNr);display(iMaskROI);display(iMaskMemb);display(iPos);display(iMaskSyn);

for iChan=1:ImInfo.vNumberOfChannels
  subplot(2,ImInfo.vNumberOfChannels,iChan);
  IntensPlot=[]; for jROI=1:size(ImInfo.Cell(CellNr).NoSyn,2) IntensPlot(jROI)=ImInfo.Cell(CellNr).NoSyn(jROI).SumROI(iChan); end;
  maxIntens=max(IntensPlot);minIntens=min(IntensPlot); if (maxIntens==minIntens) hist(IntensPlot); else Dbins=minIntens:(maxIntens-minIntens)/10:maxIntens; hist(IntensPlot,Dbins); xlim([minIntens maxIntens]);end;
  set(gca,'FontSize',8); title(['integration perSyn chan' num2str(iChan) ' SumInt:'  num2str(sum(IntensPlot))],'FontSize',8); xlabel(['Intensity AU'],'FontSize',8);ylabel('Nr','FontSize',8);

  subplot(2,ImInfo.vNumberOfChannels,iChan+ImInfo.vNumberOfChannels);chan1=iChan;
  if iChan<ImInfo.vNumberOfChannels chan2=iChan+1; else chan2=1; end;
  IntensPlot1=[]; for jROI=1:size(ImInfo.Cell(CellNr).NoSyn,2) IntensPlot1(jROI)=ImInfo.Cell(CellNr).NoSyn(jROI).SumROI(chan1); end;
  IntensPlot2=[]; for jROI=1:size(ImInfo.Cell(CellNr).NoSyn,2) IntensPlot2(jROI)=ImInfo.Cell(CellNr).NoSyn(jROI).SumROI(chan2); end;
  plot(IntensPlot1,IntensPlot2,'.','MarkerSize',6,'Color','red');set(gca,'FontSize',8); xlabel(['chan:' num2str(chan1)],'FontSize',8);ylabel(['chan:' num2str(chan2)],'FontSize',8);title(['integration chan:' num2str(chan1) '/' num2str(chan2)],'FontSize',8);

  if guiInfo.DoPrint==1 
    print(guiInfo.gIntensNoSynSumROI,'-dpdf','-r600',[fInfoLSM.fileBody '-' num2str(CellNr) '-IntensityNoSyn.PDF']); 
    if guiInfo.DoBatch
      fname=fullfile(guiInfo.localpath,[num2str(guiInfo.iBatch) '-' fInfoLSM.name '-' num2str(CellNr) '-IntensityNoSyn.PDF']); print(guiInfo.gIntensNoSynSumROI,'-dpdf','-r600',fname);
end; end; end;
%save(['f:\imaris'],'ImInfo');
