# Supplementary material for: The synaptic ribbon is critical for sound encoding at high rates and with temporal precision
Source: eLife. 2018 Jan 12;7:e29275. doi: 10.7554/eLife.29275 (PMC5794258; doi:10.7554/eLife.29275)
Supplement: Source Code 4. [file elife-29275-code4.zip › Count and intensity of immunofluorescent spots/DoSaveXLS.m]

function DoSaveXLS(fInfoLSM,guiInfo,guiList)

if exist(fInfoLSM.FileXLS,'file') delete(fInfoLSM.FileXLS); end;

display(fInfoLSM.FileXLS);
warning off MATLAB:xlswrite:AddSheet

clear XLSArray

if isfield(fInfoLSM,'CellMeanDensity3D')>0
  XLSArray(1,1)={'CellMeanDensity3D'};  guiInfo.listInfoResult{iList}=['-> CellMeanDensity3D']; if ~guiInfo.DoBatch set(guiList.uiListBoxResult,'String',guiInfo.listInfoResult);drawnow; end; iList=iList+1;
  XLSArray(1,3)={'IsUsedCell'}; for ii=1:size(fInfoLSM.IsUsedCell,2) XLSArray(1,ii+3)={fInfoLSM.IsUsedCell(ii)}; end;
  ChannelBlockInfo=19;
  for iChan=1:fInfoLSM.sizeC
    ispos=3;
    XLSArray(ispos+((iChan-1)*ChannelBlockInfo),1)={['Chan' num2str(iChan)]};ispos=ispos+1;    
    XLSArray(ispos+((iChan-1)*ChannelBlockInfo),1)={'MaxUp'};ispos=ispos+1;
    XLSArray(ispos+((iChan-1)*ChannelBlockInfo),1)={'MaxDown'};ispos=ispos+1;
    XLSArray(ispos+((iChan-1)*ChannelBlockInfo),1)={'MaxRelation'};ispos=ispos+1;
    XLSArray(ispos+((iChan-1)*ChannelBlockInfo),1)={'MarkXYhorz1'};ispos=ispos+1;
    XLSArray(ispos+((iChan-1)*ChannelBlockInfo),1)={'MarkXYhorz2'};ispos=ispos+1;
    XLSArray(ispos+((iChan-1)*ChannelBlockInfo),1)={'MarkXYhorz3'};ispos=ispos+1;
    XLSArray(ispos+((iChan-1)*ChannelBlockInfo),1)={'SumDensity'};ispos=ispos+1;
    XLSArray(ispos+((iChan-1)*ChannelBlockInfo),1)={'SumUp'};ispos=ispos+1;
    XLSArray(ispos+((iChan-1)*ChannelBlockInfo),1)={'SumDown'};ispos=ispos+1;
    XLSArray(ispos+((iChan-1)*ChannelBlockInfo),1)={'SumUpDown'};ispos=ispos+1;
    XLSArray(ispos+((iChan-1)*ChannelBlockInfo),1)={'MeanUp'};ispos=ispos+1;
    XLSArray(ispos+((iChan-1)*ChannelBlockInfo),1)={'MeanDown'};ispos=ispos+1;
    XLSArray(ispos+((iChan-1)*ChannelBlockInfo),1)={'MeanUpDown'};ispos=ispos+1;
    XLSArray(ispos+((iChan-1)*ChannelBlockInfo),1)={'BackgroundVal'};ispos=ispos+1;
    XLSArray(ispos+((iChan-1)*ChannelBlockInfo),1)={'BackgroundStd'};ispos=ispos+1;
    XLSArray(ispos+((iChan-1)*ChannelBlockInfo),1)={'BackgroundMax'};ispos=ispos+1;
    XLSArray(ispos+((iChan-1)*ChannelBlockInfo),1)={'BackgroundMin'};ispos=ispos+1;
    
    if size(fInfoLSM.CellMeanDensity3D,2)>=iChan
      for iCell=1:size(fInfoLSM.CellMeanDensity3D(1).Cell,2)
        if fInfoLSM.IsUsedCell(iCell)
          ispos=3;
          XLSArray(ispos,1+iCell)={iCell};ispos=ispos+1;
          XLSArray(ispos+((iChan-1)*ChannelBlockInfo),1+iCell)={fInfoLSM.CellMeanDensity3D(iChan).Cell(iCell).MaxUp};ispos=ispos+1;
          XLSArray(ispos+((iChan-1)*ChannelBlockInfo),1+iCell)={fInfoLSM.CellMeanDensity3D(iChan).Cell(iCell).MaxDown};ispos=ispos+1;
          XLSArray(ispos+((iChan-1)*ChannelBlockInfo),1+iCell)={fInfoLSM.CellMeanDensity3D(iChan).Cell(iCell).MaxRelation};ispos=ispos+1;
          XLSArray(ispos+((iChan-1)*ChannelBlockInfo),1+iCell)={fInfoLSM.CellMeanDensity3D(iChan).Cell(iCell).MarkXYhorz1};ispos=ispos+1;
          XLSArray(ispos+((iChan-1)*ChannelBlockInfo),1+iCell)={fInfoLSM.CellMeanDensity3D(iChan).Cell(iCell).MarkXYhorz2};ispos=ispos+1;
          XLSArray(ispos+((iChan-1)*ChannelBlockInfo),1+iCell)={fInfoLSM.CellMeanDensity3D(iChan).Cell(iCell).MarkXYhorz3};ispos=ispos+1;          
          XLSArray(ispos+((iChan-1)*ChannelBlockInfo),1+iCell)={fInfoLSM.CellMeanDensity3D(iChan).Cell(iCell).SumDensity};ispos=ispos+1;
          XLSArray(ispos+((iChan-1)*ChannelBlockInfo),1+iCell)={fInfoLSM.CellMeanDensity3D(iChan).Cell(iCell).SumUp};ispos=ispos+1;
          XLSArray(ispos+((iChan-1)*ChannelBlockInfo),1+iCell)={fInfoLSM.CellMeanDensity3D(iChan).Cell(iCell).SumDown};ispos=ispos+1;
          XLSArray(ispos+((iChan-1)*ChannelBlockInfo),1+iCell)={fInfoLSM.CellMeanDensity3D(iChan).Cell(iCell).SumUpDown};ispos=ispos+1;
          XLSArray(ispos+((iChan-1)*ChannelBlockInfo),1+iCell)={fInfoLSM.CellMeanDensity3D(iChan).Cell(iCell).MeanUp};ispos=ispos+1;
          XLSArray(ispos+((iChan-1)*ChannelBlockInfo),1+iCell)={fInfoLSM.CellMeanDensity3D(iChan).Cell(iCell).MeanDown};ispos=ispos+1;
          XLSArray(ispos+((iChan-1)*ChannelBlockInfo),1+iCell)={fInfoLSM.CellMeanDensity3D(iChan).Cell(iCell).MeanUpDown};ispos=ispos+1;
          XLSArray(ispos+((iChan-1)*ChannelBlockInfo),1+iCell)={fInfoLSM.CellMeanDensity3D(iChan).Cell(iCell).BackgroundVal};ispos=ispos+1;
          XLSArray(ispos+((iChan-1)*ChannelBlockInfo),1+iCell)={fInfoLSM.CellMeanDensity3D(iChan).Cell(iCell).BackgroundStd};ispos=ispos+1;
          XLSArray(ispos+((iChan-1)*ChannelBlockInfo),1+iCell)={fInfoLSM.CellMeanDensity3D(iChan).Cell(iCell).BackgroundMax};ispos=ispos+1;
          XLSArray(ispos+((iChan-1)*ChannelBlockInfo),1+iCell)={fInfoLSM.CellMeanDensity3D(iChan).Cell(iCell).BackgroundMin};ispos=ispos+1;
        end
      end
   end  
  end  
  xlswrite([fInfoLSM.FileXLS],XLSArray,'CellMeanDensity3D'); 
  if guiInfo.DoBatch 
    [status,msginfo]=xlswrite([fullfile(guiInfo.localpath,[num2str(guiInfo.iBatch) '-' fInfoLSM.name]) '.XLS'],XLSArray,'CellMeanDensity3D'); 
  end;
  
  clear XLSArray
  XLSArray(1,1)={'CellMeanDensity3DLine'};   guiInfo.listInfoResult{iList}=['-> CellMeanDensity3DLine']; if ~guiInfo.DoBatch set(guiList.uiListBoxResult,'String',guiInfo.listInfoResult);drawnow;end;iList=iList+1;   
  XLSArray(1,3)={'IsUsedCell'}; for ii=1:size(fInfoLSM.IsUsedCell,2) XLSArray(1,ii+3)={fInfoLSM.IsUsedCell(ii)}; end;
  startLine=6; MaxCell=20; doRow=4;
  for iChan=1:fInfoLSM.sizeC
    XLSArray(2,((iChan-1)*MaxCell*doRow)+1)={['Chan' num2str(iChan)]};
    if size(fInfoLSM.CellMeanDensity3D,2)>=iChan
      for iCell=1:size(fInfoLSM.CellMeanDensity3D(1).Cell,2)
        if fInfoLSM.IsUsedCell(iCell)
          XLSArray(3,((iChan-1)*MaxCell*doRow)+((iCell-1)*doRow)+1)={['Cell' num2str(iCell)]};

          XLSArray(4,((iChan-1)*MaxCell*doRow)+((iCell-1)*doRow)+1)={['xDensSum']};
          for iLine=1:size(fInfoLSM.CellMeanDensity3D(iChan).Cell(iCell).DensityX,1)
            XLSArray(startLine+iLine,((iChan-1)*MaxCell*doRow)+((iCell-1)*doRow)+1)={fInfoLSM.CellMeanDensity3D(iChan).Cell(iCell).DensityX(iLine)};
          end  
          XLSArray(4,((iChan-1)*MaxCell*doRow)+((iCell-1)*doRow)+2)={['yDensSum']};          
          for iLine=1:size(fInfoLSM.CellMeanDensity3D(iChan).Cell(iCell).DensityY,2)
            XLSArray(startLine+iLine,((iChan-1)*MaxCell*doRow)+((iCell-1)*doRow)+2)={fInfoLSM.CellMeanDensity3D(iChan).Cell(iCell).DensityY(iLine)};
          end  
          XLSArray(4,((iChan-1)*MaxCell*doRow)+((iCell-1)*doRow)+3)={['yDensMean']};
          for iLine=1:size(fInfoLSM.CellMeanDensity3D(iChan).Cell(iCell).DensityYMean,2)
            XLSArray(startLine+iLine,((iChan-1)*MaxCell*doRow)+((iCell-1)*doRow)+3)={fInfoLSM.CellMeanDensity3D(iChan).Cell(iCell).DensityYMean(iLine)};
          end  
          XLSArray(4,((iChan-1)*MaxCell*doRow)+((iCell-1)*doRow)+4)={['mXZslice']};
          for iLine=1:size(fInfoLSM.CellMeanDensity3D(iChan).Cell(iCell).MeanDensityXZslice,1)
            XLSArray(startLine+iLine,((iChan-1)*MaxCell*doRow)+((iCell-1)*doRow)+4)={fInfoLSM.CellMeanDensity3D(iChan).Cell(iCell).MeanDensityXZslice(iLine)};
          end  
        end
      end
    end
  end  
  xlswrite([fInfoLSM.FileXLS],XLSArray,'CellMeanDensity3DLine'); 
  if guiInfo.DoBatch [status,msginfo]=xlswrite([fullfile(guiInfo.localpath,[num2str(guiInfo.iBatch) '-' fInfoLSM.name]) '.XLS'],XLSArray,'CellMeanDensity3DLine'); end;
end  

guiInfo.listInfoResult{iList}=['-> finish']; if ~guiInfo.DoBatch set(guiList.uiListBoxResult,'String',guiInfo.listInfoResult);drawnow; else disp('-> finish SaveExel');end;iList=iList+1;     
end
