# Supplementary material for: The synaptic ribbon is critical for sound encoding at high rates and with temporal precision
Source: eLife. 2018 Jan 12;7:e29275. doi: 10.7554/eLife.29275 (PMC5794258; doi:10.7554/eLife.29275)
Supplement: Source Code 4. [file elife-29275-code4.zip › Count and intensity of immunofluorescent spots/doSetEditByHandYZ.m]

function doSetEditByHandYZ
global guiList guiInfo fInfoLSM

isYLim=get(guiInfo.MbyHand.XYgca,'YLim'); set(guiInfo.MbyHand.YZgca,'YLim',isYLim); isYRange=abs(isYLim(1)-isYLim(2)); isYSize=isYRange*fInfoLSM.PhysicalSize(2);
isZRange=isYRange/fInfoLSM.YtoZ; isZSize=isZRange*fInfoLSM.PhysicalSize(3);
if (fInfoLSM.MbyHand(fInfoLSM.chanSynapse).SynZpos(guiList.isSynapse)-(isZRange/2))>0
  isZLim=[fInfoLSM.MbyHand(fInfoLSM.chanSynapse).SynZpos(guiList.isSynapse)-(isZRange/2) fInfoLSM.MbyHand(fInfoLSM.chanSynapse).SynZpos(guiList.isSynapse)+(isZRange/2)];
else
  isZLim=[0 fInfoLSM.MbyHand(fInfoLSM.chanSynapse).SynZpos(guiList.isSynapse)+isZRange];
end  
set(guiInfo.MbyHand.YZgca,'XLim',isZLim);
