# Supplementary material for: The synaptic ribbon is critical for sound encoding at high rates and with temporal precision
Source: eLife. 2018 Jan 12;7:e29275. doi: 10.7554/eLife.29275 (PMC5794258; doi:10.7554/eLife.29275)
Supplement: Source Code 4. [file elife-29275-code4.zip › Count and intensity of immunofluorescent spots/fitgauss.m]

function err = fitgauss(lambda,t,y,handle)
global c

opts = optimset('MaxIter',8,'Display','off');
A = zeros(length(t),round(length(lambda)/2));
for j = 1:length(lambda)/2,
    A(:,j) = gaussian(t,lambda(2*j-1),lambda(2*j))';
end
c = A\y';
z = A*c;
err=norm(z-y');
