# Supplementary material for: The synaptic ribbon is critical for sound encoding at high rates and with temporal precision
Source: eLife. 2018 Jan 12;7:e29275. doi: 10.7554/eLife.29275 (PMC5794258; doi:10.7554/eLife.29275)
Supplement: Source Code 4. [file elife-29275-code4.zip › Count and intensity of immunofluorescent spots/gaussian.m]

function g=gaussian(x,pos,wid)
g=exp(-((x-pos)./(0.6005615.*wid)) .^2);
%  gaussian(x,pos,wid) = gaussian peak centered on pos, half-width=wid
%  x may be scalar, vector, or matrix, pos and wid both scalar
%  T. C. O'Haver, 1988
% Examples: gaussian([0 1 2],1,2) gives result [0.5000    1.0000    0.5000]
% plot(gaussian([1:100],50,20)) displays gaussian band centered at 50 with
% width 20.
