# Supplementary material for: The synaptic ribbon is critical for sound encoding at high rates and with temporal precision
Source: eLife. 2018 Jan 12;7:e29275. doi: 10.7554/eLife.29275 (PMC5794258; doi:10.7554/eLife.29275)
Supplement: Source Code 4. [file elife-29275-code4.zip › Count and intensity of immunofluorescent spots/MarkByHandButtonDownFcnGoTo.m]

function MarkByHandButtonDownFcnGoTo(iSyn)

global ImInfo guiList guiInfo fInfoLSM

guiInfo.MeasureByHandGraficMode=get(guiInfo.uiMeasureByHandGraficMode,'Value');
guiInfo.mouse=get(gca,'currentpoint'); 

if guiInfo.MeasureByHandGraficMode==3
  set(guiList.uiListBoxMeasureByHand,'Value',iSyn); MarkByHandCallbackListBox;
end  
