# Supplementary material for: The synaptic ribbon is critical for sound encoding at high rates and with temporal precision
Source: eLife. 2018 Jan 12;7:e29275. doi: 10.7554/eLife.29275 (PMC5794258; doi:10.7554/eLife.29275)
Supplement: Source Code 4. [file elife-29275-code4.zip › Count and intensity of immunofluorescent spots/MarkByHandButtonDownFcnXY.m]

function MarkByHandButtonDownFcnXY

global guiInfo fInfoLSM guiList

guiInfo.MeasureByHandGraficMode=get(guiInfo.uiMeasureByHandGraficMode,'Value');
guiInfo.mouse=get(gca,'currentpoint'); 

if guiInfo.MeasureByHandGraficMode==2
  if isfield(fInfoLSM,'MbyHandIntens') fInfoLSM=rmfield(fInfoLSM,'MbyHandIntens'); end;

  if guiInfo.MeasureByHandInputMode==guiInfo.MeasureByHandInputModeSynapse
    fInfoLSM.MbyHand(fInfoLSM.chanSynapse).SynXpos(fInfoLSM.MbyHand(fInfoLSM.chanSynapse).isNrSynapse+1)=guiInfo.mouse(1,1);
    fInfoLSM.MbyHand(fInfoLSM.chanSynapse).SynYpos(fInfoLSM.MbyHand(fInfoLSM.chanSynapse).isNrSynapse+1)=guiInfo.mouse(1,2); 
    fInfoLSM.MbyHand(fInfoLSM.chanSynapse).SynZpos(fInfoLSM.MbyHand(fInfoLSM.chanSynapse).isNrSynapse+1)=1;
    hold on; 
    guiInfo.isXYpicPt(fInfoLSM.MbyHand(fInfoLSM.chanSynapse).isNrSynapse+1)=plot(fInfoLSM.MbyHand(fInfoLSM.chanSynapse).SynXpos(fInfoLSM.MbyHand(fInfoLSM.chanSynapse).isNrSynapse+1),fInfoLSM.MbyHand(fInfoLSM.chanSynapse).SynYpos(fInfoLSM.MbyHand(fInfoLSM.chanSynapse).isNrSynapse+1),'.','MarkerSize',7,'Color','red'); 
    hold off; 
    guiInfo.listMarkByHand{fInfoLSM.MbyHand(fInfoLSM.chanSynapse).isNrSynapse+1}=['Nr: ' num2str(fInfoLSM.MbyHand(fInfoLSM.chanSynapse).isNrSynapse+1) '   X=' num2str(fInfoLSM.MbyHand(fInfoLSM.chanSynapse).SynXpos(fInfoLSM.MbyHand(fInfoLSM.chanSynapse).isNrSynapse+1),'%3.1f')  '   Y=' num2str(fInfoLSM.MbyHand(fInfoLSM.chanSynapse).SynYpos(fInfoLSM.MbyHand(fInfoLSM.chanSynapse).isNrSynapse+1),'%3.1f') '   Z=' ]; 
    set(guiList.uiListBoxMeasureByHand,'String',guiInfo.listMarkByHand,'Value',fInfoLSM.MbyHand(fInfoLSM.chanSynapse).isNrSynapse+1); 
  end;
  MarkByHandCallbackListBox; 
  figure(guiInfo.MarkByHandfigYZ); 
  set(guiInfo.isYZpicPt,'XData',(fInfoLSM.NrSclicesZ/2),'YData',guiInfo.mouse(1,2),'Marker','x','MarkerSize',9,'Color','green','ButtonDownFcn',['MarkByHandButtonDownFcnYZ;']);
  set(guiInfo.MbyHand.YZpic,'ButtonDownFcn',['MarkByHandButtonDownFcnYZ;']);
  set(guiInfo.MbyHand.XYpic,'ButtonDownFcn',['']);  
end
