# Supplementary material for: The synaptic ribbon is critical for sound encoding at high rates and with temporal precision
Source: eLife. 2018 Jan 12;7:e29275. doi: 10.7554/eLife.29275 (PMC5794258; doi:10.7554/eLife.29275)
Supplement: Source Code 4. [file elife-29275-code4.zip › Count and intensity of immunofluorescent spots/MarkByHandButtonDownFcnYZ.m]

function MarkByHandButtonDownFcnYZ

global ImInfo guiInfo fInfoLSM guiList

guiInfo.MeasureByHandGraficMode=get(guiInfo.uiMeasureByHandGraficMode,'Value'); guiInfo.mouse=get(gca,'currentpoint'); drawnow;

if guiInfo.MeasureByHandGraficMode==2
  fInfoLSM.MeasureByHandAddCalcCenter=get(guiInfo.uiMeasureByHandAddCalcCenter,'Value');
  if guiInfo.MeasureByHandInputMode==guiInfo.MeasureByHandInputModeSynapse  
    fInfoLSM.MbyHand(fInfoLSM.chanSynapse).SynZpos(fInfoLSM.MbyHand(fInfoLSM.chanSynapse).isNrSynapse+1)=guiInfo.mouse(1,1); 

    
    if fInfoLSM.MeasureByHandAddCalcCenter==1
      %size(ImInfo.ImDataXYZ)    % ImDataXYZ : time channel x y z  
      X=round(fInfoLSM.MbyHand(fInfoLSM.chanSynapse).SynXpos(fInfoLSM.MbyHand(fInfoLSM.chanSynapse).isNrSynapse+1)); 
      Y=round(fInfoLSM.MbyHand(fInfoLSM.chanSynapse).SynYpos(fInfoLSM.MbyHand(fInfoLSM.chanSynapse).isNrSynapse+1));
      Z=round(fInfoLSM.MbyHand(fInfoLSM.chanSynapse).SynZpos(fInfoLSM.MbyHand(fInfoLSM.chanSynapse).isNrSynapse+1));
      %disp(['XYZ ' num2str(X) ' ' num2str(Y) ' ' num2str(Z)]);
      dx=fInfoLSM.MeasureByHandROIx; dy=fInfoLSM.MeasureByHandROIy; dz=fInfoLSM.MeasureByHandROIz;
      if ((X-dx)>=1) & ((X+dx)<=fInfoLSM.w) & ((Y-dy)>=1) & ((Y+dy)<=fInfoLSM.h) & ((Z-dz)>=1) & ((Z+dz)<=fInfoLSM.NrSclicesZ)
        %Crop3D=[]; Crop3D(1:2*dz+1,1:2*dy+1,1:2*dx+1)=XY(fInfoLSM.chanSynapse,Z-dz:Z+dz,Y-dy:Y+dy,X-dx:X+dx);   % XY( fInfoLSM.sizeC fInfoLSM.NrSclicesZ fInfoLSM.h fInfoLSM.w )
        Crop3D=[]; Crop3D(1:2*dx+1,1:2*dy+1,1:2*dz+1)=ImInfo.ImDataXYZ(1,fInfoLSM.chanSynapse,X-dx:X+dx,Y-dy:Y+dy,Z-dz:Z+dz); 

        DensityX=[]; DensityX(1:size(Crop3D,1))=sum(sum(Crop3D,2),3); DensityX=DensityX-min(DensityX);
        pSum=[];iiSum=[]; for ii=1:size(DensityX,2) if ii==1  pSum=(DensityX(ii)*ii); iiSum=DensityX(ii); else pSum=pSum+(DensityX(ii)*ii); iiSum=iiSum+DensityX(ii); end; end;
        fInfoLSM.MbyHand(fInfoLSM.chanSynapse).SynXpos(fInfoLSM.MbyHand(fInfoLSM.chanSynapse).isNrSynapse+1)=X-dx-1+(pSum/iiSum);

        DensityY=[];DensityY(1:size(Crop3D,2))=sum(sum(Crop3D,1),3); DensityY=DensityY-min(DensityY);
        pSum=[];iiSum=[]; for ii=1:size(DensityY,2) if ii==1  pSum=(DensityY(ii)*ii); iiSum=DensityY(ii); else  pSum=pSum+(DensityY(ii)*ii); iiSum=iiSum+DensityY(ii); end; end;
        fInfoLSM.MbyHand(fInfoLSM.chanSynapse).SynYpos(fInfoLSM.MbyHand(fInfoLSM.chanSynapse).isNrSynapse+1)=Y-dy-1+(pSum/iiSum);
        
        DensityZ=[];DensityZ(1:size(Crop3D,3))=sum(sum(Crop3D,1),2); DensityZ=DensityZ-min(DensityZ);
        pSum=[];iiSum=[]; for ii=1:size(DensityZ,2) if ii==1  pSum=(DensityZ(ii)*ii); iiSum=DensityZ(ii); else  pSum=pSum+(DensityZ(ii)*ii); iiSum=iiSum+DensityZ(ii); end; end;
        fInfoLSM.MbyHand(fInfoLSM.chanSynapse).SynZpos(fInfoLSM.MbyHand(fInfoLSM.chanSynapse).isNrSynapse+1)=Z-dz-1+(pSum/iiSum);
        
        set(guiInfo.isYZpicPt,'Xdata',fInfoLSM.MbyHand(fInfoLSM.chanSynapse).SynZpos(fInfoLSM.MbyHand(fInfoLSM.chanSynapse).isNrSynapse+1),'YData',fInfoLSM.MbyHand(fInfoLSM.chanSynapse).SynYpos(fInfoLSM.MbyHand(fInfoLSM.chanSynapse).isNrSynapse+1));
        set(guiInfo.isXYpicPt(fInfoLSM.MbyHand(fInfoLSM.chanSynapse).isNrSynapse+1),'XData',fInfoLSM.MbyHand(fInfoLSM.chanSynapse).SynXpos(fInfoLSM.MbyHand(fInfoLSM.chanSynapse).isNrSynapse+1),'YData',fInfoLSM.MbyHand(fInfoLSM.chanSynapse).SynYpos(fInfoLSM.MbyHand(fInfoLSM.chanSynapse).isNrSynapse+1)); drawnow;
      end;
    end;  
    
    fInfoLSM.MbyHand(fInfoLSM.chanSynapse).SizePixelSyn(fInfoLSM.MbyHand(fInfoLSM.chanSynapse).isNrSynapse+1)=0;
    set(guiInfo.isYZpicPt,'XData',fInfoLSM.MbyHand(fInfoLSM.chanSynapse).SynZpos(fInfoLSM.MbyHand(fInfoLSM.chanSynapse).isNrSynapse+1),'YData',fInfoLSM.MbyHand(fInfoLSM.chanSynapse).SynYpos(fInfoLSM.MbyHand(fInfoLSM.chanSynapse).isNrSynapse+1)); 
    guiInfo.listMarkByHand{fInfoLSM.MbyHand(fInfoLSM.chanSynapse).isNrSynapse+1}=[...
      'Nr: ' num2str(fInfoLSM.MbyHand(fInfoLSM.chanSynapse).isNrSynapse+1) ...
      '   X=' num2str(fInfoLSM.MbyHand(fInfoLSM.chanSynapse).SynXpos(fInfoLSM.MbyHand(fInfoLSM.chanSynapse).isNrSynapse+1),'%3.1f')  ...
      '   Y=' num2str(fInfoLSM.MbyHand(fInfoLSM.chanSynapse).SynYpos(fInfoLSM.MbyHand(fInfoLSM.chanSynapse).isNrSynapse+1),'%3.1f') ...
      '   Z=' num2str(fInfoLSM.MbyHand(fInfoLSM.chanSynapse).SynZpos(fInfoLSM.MbyHand(fInfoLSM.chanSynapse).isNrSynapse+1),'%3.1f') ]; 
    set(guiList.uiListBoxMeasureByHand,'String',guiInfo.listMarkByHand,'Value',fInfoLSM.MbyHand(fInfoLSM.chanSynapse).isNrSynapse+1); 
  end
end
set(guiInfo.isYZpicPt,'Marker','.','MarkerSize',7,'Color','red','ButtonDownFcn',['']); 
set(guiInfo.MbyHand.YZpic,'ButtonDownFcn',['']);
set(guiInfo.MbyHand.XYpic,'ButtonDownFcn',['MarkByHandButtonDownFcnXY;']);  
fInfoLSM.MbyHand(fInfoLSM.chanSynapse).isNrSynapse=fInfoLSM.MbyHand(fInfoLSM.chanSynapse).isNrSynapse+1;
