# Supplementary material for: The synaptic ribbon is critical for sound encoding at high rates and with temporal precision
Source: eLife. 2018 Jan 12;7:e29275. doi: 10.7554/eLife.29275 (PMC5794258; doi:10.7554/eLife.29275)
Supplement: Source Code 4. [file elife-29275-code4.zip › Count and intensity of immunofluorescent spots/MarkByHandCallbackAddCalcCenter.m]

function MarkByHandCallbackAddCalcCenter
global ImInfo guiInfo fInfoLSM guiList

fInfoLSM.MeasureByHandAddCalcCenter=get(guiInfo.uiMeasureByHandAddCalcCenter,'Value');
if fInfoLSM.MeasureByHandAddCalcCenter==1
  set(guiInfo.uiMeasureByHandROIXStr,'Visible','on');
  set(guiInfo.uiMeasureByHandROIX,'Visible','on');
  set(guiInfo.uiMeasureByHandROIYStr,'Visible','on');
  set(guiInfo.uiMeasureByHandROIY,'Visible','on');
  set(guiInfo.uiMeasureByHandROIZStr,'Visible','on');
  set(guiInfo.uiMeasureByHandROIZ,'Visible','on');
else
  set(guiInfo.uiMeasureByHandROIXStr,'Visible','off');
  set(guiInfo.uiMeasureByHandROIX,'Visible','off');
  set(guiInfo.uiMeasureByHandROIYStr,'Visible','off');
  set(guiInfo.uiMeasureByHandROIY,'Visible','off');
  set(guiInfo.uiMeasureByHandROIZStr,'Visible','off');
  set(guiInfo.uiMeasureByHandROIZ,'Visible','off');
end;  
