# Supplementary material for: The synaptic ribbon is critical for sound encoding at high rates and with temporal precision
Source: eLife. 2018 Jan 12;7:e29275. doi: 10.7554/eLife.29275 (PMC5794258; doi:10.7554/eLife.29275)
Supplement: Source Code 4. [file elife-29275-code4.zip › Count and intensity of immunofluorescent spots/MarkByHandCallbackCalIntensROI.m]

function MarkByHandCallbackCalIntensROI

global ImarisCell fInfoLSM ImInfo guiInfo guiList

guiInfo.MeasureByHandCalIntensROI=get(guiInfo.uiMeasureByHandCalIntensROI,'Value');
for i=1:3
  if guiInfo.MeasureByHandCalIntensROI
    set(guiInfo.uiMeasureByHandCalIntensSlider(i),'Visible','on');
  else
    set(guiInfo.uiMeasureByHandCalIntensSlider(i),'Visible','off');  
  end
end  
MarkByHandCallbackLoadAutoSeg;
