# Supplementary material for: The synaptic ribbon is critical for sound encoding at high rates and with temporal precision
Source: eLife. 2018 Jan 12;7:e29275. doi: 10.7554/eLife.29275 (PMC5794258; doi:10.7554/eLife.29275)
Supplement: Source Code 4. [file elife-29275-code4.zip › Count and intensity of immunofluorescent spots/MarkByHandCallbackCalIntensSlider.m]

function MarkByHandCallbackCalIntensSlider
global guiInfo fInfoLSM guiList
for i=1:3 guiInfo.MeasureByHandCalIntensSlider(i)=get(guiInfo.uiMeasureByHandCalIntensSlider(i),'Value'); end; 
figure(guiInfo.MarkByHandfigXY); 
[RGB]=MarkByHandRGBXY; set(guiInfo.MbyHand.XYpic,'CData',RGB);
for iSyn=1:fInfoLSM.MbyHand(fInfoLSM.chanSynapse).isNrSynapse 
  set(guiInfo.isXYpicPt(iSyn),'Marker','.','MarkerSize',7,'Color','red'); 
end;
set(guiInfo.isXYpicPt(guiList.isSynapse),'Marker','x','MarkerSize',9,'Color','green'); 

[RGB]=MarkByHandRGBYZ; set(guiInfo.MbyHand.YZpic,'CData',RGB);
set(guiInfo.isYZpicPt,'XData',fInfoLSM.MbyHand(fInfoLSM.chanSynapse).SynZpos(guiList.isSynapse),'YData',fInfoLSM.MbyHand(fInfoLSM.chanSynapse).SynYpos(guiList.isSynapse),'Marker','x','MarkerSize',20,'Color','red');
drawnow;
