# Supplementary material for: The synaptic ribbon is critical for sound encoding at high rates and with temporal precision
Source: eLife. 2018 Jan 12;7:e29275. doi: 10.7554/eLife.29275 (PMC5794258; doi:10.7554/eLife.29275)
Supplement: Source Code 4. [file elife-29275-code4.zip › Count and intensity of immunofluorescent spots/MarkByHandCallbackChanSynRef.m]

function MarkByHandCallbackChanSynRef
global ImInfo ImarisCell fInfoLSM guiInfo

s='-';
fInfoLSM.chanSynRefROI=get(guiInfo.uiMeasureByHandChanSynRef,'Value'); 
if isfield(fInfoLSM,'MbyHand') 
  if (size(fInfoLSM.MbyHand,2)>=fInfoLSM.chanSynRefROI)
    if isfield(fInfoLSM.MbyHand(fInfoLSM.chanSynRefROI),'isNrSynapse')
      if fInfoLSM.MbyHand(fInfoLSM.chanSynRefROI).isNrSynapse>0
        s=num2str(fInfoLSM.MbyHand(fInfoLSM.chanSynRefROI).isNrSynapse);
      end;  
    end
  end
end  
set(guiInfo.uiMeasureByHandSynRefNr,'String',s);
