# Supplementary material for: The synaptic ribbon is critical for sound encoding at high rates and with temporal precision
Source: eLife. 2018 Jan 12;7:e29275. doi: 10.7554/eLife.29275 (PMC5794258; doi:10.7554/eLife.29275)
Supplement: Source Code 4. [file elife-29275-code4.zip › Count and intensity of immunofluorescent spots/MarkByHandCallbackClear.m]

function MarkByHandCallbackClear
global ImInfo guiInfo fInfoLSM guiList
guiList.isSynapse=get(guiList.uiListBoxMeasureByHand,'Value');
if isfield(fInfoLSM,'MbyHandIntens') fInfoLSM=rmfield(fInfoLSM,'MbyHandIntens'); end;
if guiInfo.MeasureByHandInputMode==guiInfo.MeasureByHandInputModeSynapse
  listMarkByHand=[];
  for iSyn=1:fInfoLSM.MbyHand(fInfoLSM.chanSynapse).isNrSynapse set(guiInfo.isXYpicPt(iSyn),'XData',[],'YData',[]); listMarkByHand{iSyn}=guiInfo.listMarkByHand{iSyn}; end;

  if guiList.isSynapse<fInfoLSM.MbyHand(fInfoLSM.chanSynapse).isNrSynapse
    for iSyn=guiList.isSynapse+1:fInfoLSM.MbyHand(fInfoLSM.chanSynapse).isNrSynapse
      fInfoLSM.MbyHand(fInfoLSM.chanSynapse).SynXpos(iSyn-1)=fInfoLSM.MbyHand(fInfoLSM.chanSynapse).SynXpos(iSyn);
      fInfoLSM.MbyHand(fInfoLSM.chanSynapse).SynYpos(iSyn-1)=fInfoLSM.MbyHand(fInfoLSM.chanSynapse).SynYpos(iSyn);
      fInfoLSM.MbyHand(fInfoLSM.chanSynapse).SynZpos(iSyn-1)=fInfoLSM.MbyHand(fInfoLSM.chanSynapse).SynZpos(iSyn);
      listMarkByHand{iSyn-1}=['Nr: ' num2str(iSyn-1) ...
        ' X=' num2str(fInfoLSM.MbyHand(fInfoLSM.chanSynapse).SynXpos(iSyn),'%3.1f')  ...
        ' Y=' num2str(fInfoLSM.MbyHand(fInfoLSM.chanSynapse).SynYpos(iSyn),'%3.1f') ...
        ' Z=' num2str(fInfoLSM.MbyHand(fInfoLSM.chanSynapse).SynZpos(iSyn),'%3.1f')  ...
        ' S= ' num2str(fInfoLSM.MbyHand(fInfoLSM.chanSynapse).SizePixelSyn(iSyn),'%3.1f') ];
    end;
  else
    guiList.isSynapse=guiList.isSynapse-1;
  end;  
  fInfoLSM.MbyHand(fInfoLSM.chanSynapse).SynXpos(fInfoLSM.MbyHand(fInfoLSM.chanSynapse).isNrSynapse)=[];
  fInfoLSM.MbyHand(fInfoLSM.chanSynapse).SynYpos(fInfoLSM.MbyHand(fInfoLSM.chanSynapse).isNrSynapse)=[];
  fInfoLSM.MbyHand(fInfoLSM.chanSynapse).SynZpos(fInfoLSM.MbyHand(fInfoLSM.chanSynapse).isNrSynapse)=[];
  fInfoLSM.MbyHand(fInfoLSM.chanSynapse).isNrSynapse=fInfoLSM.MbyHand(fInfoLSM.chanSynapse).isNrSynapse-1; 

  guiInfo.listMarkByHand=[]; for iSyn=1:fInfoLSM.MbyHand(fInfoLSM.chanSynapse).isNrSynapse guiInfo.listMarkByHand{iSyn}=listMarkByHand{iSyn}; end
  set(guiInfo.uiMeasureByHandLoadNrSyn,'String',['NrSyn : ' num2str(fInfoLSM.MbyHand(fInfoLSM.chanSynapse).isNrSynapse) ]); 
  set(guiList.uiListBoxMeasureByHand,'Value',guiList.isSynapse,'String',guiInfo.listMarkByHand); drawnow;
  for iSyn=1:fInfoLSM.MbyHand(fInfoLSM.chanSynapse).isNrSynapse  set(guiInfo.isXYpicPt(iSyn),'XData',fInfoLSM.MbyHand(fInfoLSM.chanSynapse).SynXpos(iSyn),'YData',fInfoLSM.MbyHand(fInfoLSM.chanSynapse).SynYpos(iSyn),'Marker','.','MarkerSize',7,'Color','red'); end; 
end
