# Supplementary material for: The synaptic ribbon is critical for sound encoding at high rates and with temporal precision
Source: eLife. 2018 Jan 12;7:e29275. doi: 10.7554/eLife.29275 (PMC5794258; doi:10.7554/eLife.29275)
Supplement: Source Code 4. [file elife-29275-code4.zip › Count and intensity of immunofluorescent spots/MarkByHandCallbackClearAll.m]

function MarkByHandCallbackClearAll
global ImInfo guiInfo fInfoLSM guiList

doEmpty=0;
if guiInfo.MeasureByHandInputMode==guiInfo.MeasureByHandInputModeSynapse
  if isfield(fInfoLSM,'MbyHand')
    if size(fInfoLSM.MbyHand,2)>=fInfoLSM.chanSynapse 
      if isfield(fInfoLSM.MbyHand(fInfoLSM.chanSynapse),'isNrSynapse')
        if (isempty(fInfoLSM.MbyHand(fInfoLSM.chanSynapse).isNrSynapse)==0)
          for ii=1:fInfoLSM.MbyHand(fInfoLSM.chanSynapse).isNrSynapse
            if ii<=(size(fInfoLSM.MbyHand(fInfoLSM.chanSynapse).SynXpos))
              set(guiInfo.isXYpicPt(ii),'XData',[],'YData',[]);  
              fInfoLSM.MbyHand(fInfoLSM.chanSynapse).SynXpos(ii)=[];
              fInfoLSM.MbyHand(fInfoLSM.chanSynapse).SynYpos(ii)=[];
              fInfoLSM.MbyHand(fInfoLSM.chanSynapse).SynZpos(ii)=[];
            end
          end
          fInfoLSM.MbyHand(fInfoLSM.chanSynapse).isNrSynapse=0; 
        else
          doEmpty=1;          
        end
      else
        doEmpty=1;
      end
    else
      doEmpty=1;      
    end 
  else
    doEmpty=1;
  end  
  if doEmpty
    fInfoLSM.MbyHand(fInfoLSM.chanSynapse).SynXpos=[];
    fInfoLSM.MbyHand(fInfoLSM.chanSynapse).SynYpos=[];
    fInfoLSM.MbyHand(fInfoLSM.chanSynapse).SynZpos=[];
    fInfoLSM.MbyHand(fInfoLSM.chanSynapse).isNrSynapse=0; 
    fInfoLSM.CellSynaVector=fInfoLSM.MbyHand;
  end  
end  
guiInfo.listMarkByHand=[];set(guiList.uiListBoxMeasureByHand,'String',guiInfo.listMarkByHand);
if isfield(guiInfo,'isXYpicPt') guiInfo.isXYpicPt=[]; end;
if isfield(guiInfo,'isYZpicPt') set(guiInfo.isYZpicPt,'XData',[],'YData',[]); end;
MarkByHandRefreshPlot;
