# Supplementary material for: The synaptic ribbon is critical for sound encoding at high rates and with temporal precision
Source: eLife. 2018 Jan 12;7:e29275. doi: 10.7554/eLife.29275 (PMC5794258; doi:10.7554/eLife.29275)
Supplement: Source Code 4. [file elife-29275-code4.zip › Count and intensity of immunofluorescent spots/MarkByHandCallbackDoChanSynRefROI.m]

function MarkByHandCallbackDoChanSynRefROI
global ImInfo ImarisCell fInfoLSM guiInfo

set(guiInfo.uiMeasureByHandSynRefNr,'String','*');
if isfield(fInfoLSM,'MbyHand')
  if isfield(fInfoLSM.MbyHand(fInfoLSM.chanSynapse),'isNrSynapse')
    if fInfoLSM.MbyHand(fInfoLSM.chanSynapse).isNrSynapse>0
      if isfield(fInfoLSM.MbyHand(fInfoLSM.chanSynRefROI),'isNrSynapse')
        if fInfoLSM.MbyHand(fInfoLSM.chanSynRefROI).isNrSynapse>0
          MbyHandTmp=[];Syn=0;FoundSynArray=[];
          dx=ImInfo.MeasureByHandSynRefROIdist/ImInfo.vImageVoxelSizeX;
          dy=ImInfo.MeasureByHandSynRefROIdist/ImInfo.vImageVoxelSizeY;
          dz=ImInfo.MeasureByHandSynRefROIdist/ImInfo.vImageVoxelSizeZ;
          for iSynRef=1:fInfoLSM.MbyHand(fInfoLSM.chanSynRefROI).isNrSynapse
            set(guiInfo.uiMeasureByHandSynRefNr,'String',num2str(iSynRef));drawnow;
            for iSyn=1:fInfoLSM.MbyHand(fInfoLSM.chanSynapse).isNrSynapse
              if ( (fInfoLSM.MbyHand(fInfoLSM.chanSynapse).SynXpos(iSyn)-dx)<(fInfoLSM.MbyHand(fInfoLSM.chanSynRefROI).SynXpos(iSynRef))  &&  (fInfoLSM.MbyHand(fInfoLSM.chanSynapse).SynXpos(iSyn))+dx>(fInfoLSM.MbyHand(fInfoLSM.chanSynRefROI).SynXpos(iSynRef)) &&  ...
                   (fInfoLSM.MbyHand(fInfoLSM.chanSynapse).SynYpos(iSyn)-dy)<(fInfoLSM.MbyHand(fInfoLSM.chanSynRefROI).SynYpos(iSynRef))  &&  (fInfoLSM.MbyHand(fInfoLSM.chanSynapse).SynYpos(iSyn))+dy>(fInfoLSM.MbyHand(fInfoLSM.chanSynRefROI).SynYpos(iSynRef)) &&  ...
                   (fInfoLSM.MbyHand(fInfoLSM.chanSynapse).SynZpos(iSyn)-dz)<(fInfoLSM.MbyHand(fInfoLSM.chanSynRefROI).SynZpos(iSynRef))  &&  (fInfoLSM.MbyHand(fInfoLSM.chanSynapse).SynZpos(iSyn))+dz>(fInfoLSM.MbyHand(fInfoLSM.chanSynRefROI).SynZpos(iSynRef)))
                doNextSyn=0;
                if size(FoundSynArray,2)>0
                  if isempty(find(FoundSynArray==iSyn)) doNextSyn=1; end;
                else  
                  doNextSyn=1;
                end
                if doNextSyn==1  
                  Syn=Syn+1;
                  FoundSynArray(Syn)=iSyn;
                  MbyHandTmp(fInfoLSM.chanSynapse).isNrSynapse=Syn;
                  MbyHandTmp(fInfoLSM.chanSynapse).SynXpos(Syn)=fInfoLSM.MbyHand(fInfoLSM.chanSynapse).SynXpos(iSyn);
                  MbyHandTmp(fInfoLSM.chanSynapse).SynYpos(Syn)=fInfoLSM.MbyHand(fInfoLSM.chanSynapse).SynYpos(iSyn);
                  MbyHandTmp(fInfoLSM.chanSynapse).SynZpos(Syn)=fInfoLSM.MbyHand(fInfoLSM.chanSynapse).SynZpos(iSyn);
                end  
              end   
            end
          end
          fInfoLSM.MbyHand(fInfoLSM.chanSynapse).SynXpos=[];fInfoLSM.MbyHand(fInfoLSM.chanSynapse).SynYpos=[];fInfoLSM.MbyHand(fInfoLSM.chanSynapse).SynZpos=[]; fInfoLSM.MbyHand(fInfoLSM.chanSynapse).isNrSynapse=Syn;
          for iSyn=1:MbyHandTmp(fInfoLSM.chanSynapse).isNrSynapse
            fInfoLSM.MbyHand(fInfoLSM.chanSynapse).SynXpos(iSyn)=MbyHandTmp(fInfoLSM.chanSynapse).SynXpos(iSyn);
            fInfoLSM.MbyHand(fInfoLSM.chanSynapse).SynYpos(iSyn)=MbyHandTmp(fInfoLSM.chanSynapse).SynYpos(iSyn);
            fInfoLSM.MbyHand(fInfoLSM.chanSynapse).SynZpos(iSyn)=MbyHandTmp(fInfoLSM.chanSynapse).SynZpos(iSyn);
          end
        end
      end
    end
  end
end  
MarkByHandCallbackLoadAutoSeg;
