# Supplementary material for: The synaptic ribbon is critical for sound encoding at high rates and with temporal precision
Source: eLife. 2018 Jan 12;7:e29275. doi: 10.7554/eLife.29275 (PMC5794258; doi:10.7554/eLife.29275)
Supplement: Source Code 4. [file elife-29275-code4.zip › Count and intensity of immunofluorescent spots/MarkByHandCallbackGraficMode.m]

function MarkByHandCallbackGraficMode
global guiList guiInfo fInfoLSM
guiInfo.MeasureByHandGraficMode=get(guiInfo.uiMeasureByHandGraficMode,'Value'); 

if guiInfo.MeasureByHandGraficMode>1 
  %zoom off; pan off; 
  set(guiInfo.MbyHand.XYpic,'ButtonDownFcn',['MarkByHandButtonDownFcnXY;']);
else  
  set(guiInfo.MbyHand.XYpic,'ButtonDownFcn',['']);  
end;

if guiInfo.MeasureByHandGraficMode==2
  set(guiInfo.uiMeasureByHandAddCalcCenter,'Visible','on');
else  
  set(guiInfo.uiMeasureByHandAddCalcCenter,'Visible','off');
  set(guiInfo.uiMeasureByHandROIXStr,'Visible','off');
  set(guiInfo.uiMeasureByHandROIX,'Visible','off');
  set(guiInfo.uiMeasureByHandROIYStr,'Visible','off');
  set(guiInfo.uiMeasureByHandROIY,'Visible','off');
  set(guiInfo.uiMeasureByHandROIZStr,'Visible','off');
  set(guiInfo.uiMeasureByHandROIZ,'Visible','off');
end  
