# Supplementary material for: The synaptic ribbon is critical for sound encoding at high rates and with temporal precision
Source: eLife. 2018 Jan 12;7:e29275. doi: 10.7554/eLife.29275 (PMC5794258; doi:10.7554/eLife.29275)
Supplement: Source Code 4. [file elife-29275-code4.zip › Count and intensity of immunofluorescent spots/MarkByHandCallbackListBox.m]

function MarkByHandCallbackListBox

global ImInfo fInfoLSM guiInfo guiList

guiList.isSynapse=get(guiList.uiListBoxMeasureByHand,'Value');

if guiInfo.MeasureByHandInputMode==guiInfo.MeasureByHandInputModeSynapse
  if guiInfo.doRGB
    [RGB]=MarkByHandRGBYZ; set(guiInfo.MbyHand.YZpic,'CData',RGB); 
  else  
    XPos=(round(fInfoLSM.MbyHand(fInfoLSM.chanSynapse).SynXpos(guiList.isSynapse)));
    if XPos==0 XPos=1; end;
    if XPos>size(ImInfo.ImDataXYZ,3) XPos=size(ImInfo.ImDataXYZ,3); end;
    pic(:,:)=ImInfo.ImDataXYZ(1,fInfoLSM.chanSynapse,XPos,:,:); set(guiInfo.MbyHand.YZpic,'CData',pic);
  end;
  for iSyn=1:fInfoLSM.MbyHand(fInfoLSM.chanSynapse).isNrSynapse 
    set(guiInfo.isXYpicPt(iSyn),'Marker','.','MarkerSize',7,'Color','red'); 
  end;
  set(guiInfo.isXYpicPt(guiList.isSynapse),'Marker','x','MarkerSize',9,'Color','green');   
%  set(guiInfo.isYZpicPt,'XData',fInfoLSM.MbyHand(fInfoLSM.chanSynapse).SynZpos(guiList.isSynapse),'YData',fInfoLSM.MbyHand(fInfoLSM.chanSynapse).SynYpos(guiList.isSynapse),'Marker','x','MarkerSize',20,'Color','red');
  set(guiInfo.isYZpicPt,'XData',fInfoLSM.MbyHand(fInfoLSM.chanSynapse).SynZpos(guiList.isSynapse),'YData',fInfoLSM.MbyHand(fInfoLSM.chanSynapse).SynYpos(guiList.isSynapse));
end
