# Supplementary material for: The synaptic ribbon is critical for sound encoding at high rates and with temporal precision
Source: eLife. 2018 Jan 12;7:e29275. doi: 10.7554/eLife.29275 (PMC5794258; doi:10.7554/eLife.29275)
Supplement: Source Code 4. [file elife-29275-code4.zip › Count and intensity of immunofluorescent spots/MarkByHandCallbackLoadAutoSeg.m]

function MarkByHandCallbackLoadAutoSeg

global ImarisCell fInfoLSM ImInfo guiInfo guiList

if isfield(guiInfo,'isXYpicPt') guiInfo.isXYpicPt=[]; end;
guiInfo.listMarkByHand=[]; set(guiList.uiListBoxMeasureByHand,'String',guiInfo.listMarkByHand);   
fInfoLSM.chanSynapse=get(guiInfo.uiMeasureByHandLoadChan,'Value'); 
guiList.isSynapse=1; noError=1;
if guiInfo.MeasureByHandInputMode==guiInfo.MeasureByHandInputModeSynapse
  set(guiList.uiListBoxMeasureByHand,'Value',1);
  if isfield(fInfoLSM,'CellSynaVector')
    if (size(fInfoLSM.CellSynaVector,2)>=fInfoLSM.chanSynapse)
      if isfield(fInfoLSM.CellSynaVector(fInfoLSM.chanSynapse),'isNrSynapse')
        doLoadFromCellSynaVector=0;
        if ~isfield(fInfoLSM,'MbyHand') 
          doLoadFromCellSynaVector=1; 
        else
          if size(fInfoLSM.MbyHand,2)<fInfoLSM.chanSynapse 
            doLoadFromCellSynaVector=1;
          else
            if ~isfield(fInfoLSM.MbyHand(fInfoLSM.chanSynapse),'isNrSynapse') 
              doLoadFromCellSynaVector=1;
            else
              if (isempty(fInfoLSM.MbyHand(fInfoLSM.chanSynapse).isNrSynapse)==1) 
                doLoadFromCellSynaVector=1;
              else
                if (fInfoLSM.MbyHand(fInfoLSM.chanSynapse).isNrSynapse==0) 
                  doLoadFromCellSynaVector=1; 
                end;
              end;
            end
          end  
        end
        if doLoadFromCellSynaVector
          %disp(['load from Spot chan' num2str(fInfoLSM.chanSynapse)]);
          fInfoLSM.MbyHand(fInfoLSM.chanSynapse).isNrSynapse=fInfoLSM.CellSynaVector(fInfoLSM.chanSynapse).isNrSynapse;
          for iSyn=1:fInfoLSM.MbyHand(fInfoLSM.chanSynapse).isNrSynapse
            fInfoLSM.MbyHand(fInfoLSM.chanSynapse).SynXpos(iSyn)=(fInfoLSM.CellSynaVector(fInfoLSM.chanSynapse).SynapseXPix(iSyn));
            fInfoLSM.MbyHand(fInfoLSM.chanSynapse).SynYpos(iSyn)=(fInfoLSM.CellSynaVector(fInfoLSM.chanSynapse).SynapseYPix(iSyn));
            fInfoLSM.MbyHand(fInfoLSM.chanSynapse).SynZpos(iSyn)=(fInfoLSM.CellSynaVector(fInfoLSM.chanSynapse).SynapseZPix(iSyn));
            fInfoLSM.MbyHand(fInfoLSM.chanSynapse).SizePixelSyn(iSyn)=(fInfoLSM.CellSynaVector(fInfoLSM.chanSynapse).SizePixelSyn(iSyn));  
          end
        else
          %disp(['load from EditSpot chan' num2str(fInfoLSM.chanSynapse)]); 
        end;
        
        if isfield(ImInfo,'ROISpotsXY')
          XT3dMarkByHandIsInROI;
        end;  

        for iSyn=1:fInfoLSM.MbyHand(fInfoLSM.chanSynapse).isNrSynapse
          guiInfo.listMarkByHand{iSyn}=['Nr: ' num2str(iSyn) ...
            ' X=' num2str(fInfoLSM.MbyHand(fInfoLSM.chanSynapse).SynXpos(iSyn),'%3.1f')  ...  
            ' Y=' num2str(fInfoLSM.MbyHand(fInfoLSM.chanSynapse).SynYpos(iSyn),'%3.1f') ...
            ' Z=' num2str(fInfoLSM.MbyHand(fInfoLSM.chanSynapse).SynZpos(iSyn),'%3.1f')  ...
            ' S= ' num2str(fInfoLSM.MbyHand(fInfoLSM.chanSynapse).SizePixelSyn(iSyn),'%3.0f') ];  
        end  
        set(guiList.uiListBoxMeasureByHand,'String',guiInfo.listMarkByHand); set(guiInfo.uiMeasureByHandLoadNrSyn,'String',['NrSyn : ' num2str(fInfoLSM.MbyHand(fInfoLSM.chanSynapse).isNrSynapse) ]);
      else
        set(guiList.uiListBoxMeasureByHand,'String',['Error isNrSynapse: first Syn Calc 3D for chan:' num2str(fInfoLSM.chanSynapse)]); noError=0;
      end
    else
      set(guiList.uiListBoxMeasureByHand,'String',['Error chanSynapse: first Syn Calc 3D for chan:' num2str(fInfoLSM.chanSynapse)]); noError=0;
    end  
  else
    set(guiList.uiListBoxMeasureByHand,'String',['Error no CellSynaVector: first Syn Calc 3D']);  noError=0;
  end
  if noError MarkByHandRefreshPlot; end;
end
