# Supplementary material for: The synaptic ribbon is critical for sound encoding at high rates and with temporal precision
Source: eLife. 2018 Jan 12;7:e29275. doi: 10.7554/eLife.29275 (PMC5794258; doi:10.7554/eLife.29275)
Supplement: Source Code 4. [file elife-29275-code4.zip › Count and intensity of immunofluorescent spots/MarkByHandCallbackSave.m]

function MarkByHandCallbackSave
global  vImarisApplication ImInfo guiInfo fInfoLSM guiList
warning('off','MATLAB:xlswrite:AddSheet');
display('save Imaris & Excel & PDF');
if guiInfo.MeasureByHandInputMode==guiInfo.MeasureByHandInputModeSynapse
  vSpotsPoints=vImarisApplication.GetFactory().CreateSpots();  vSpotsPoints.SetName(['EditSpots' num2str(fInfoLSM.chanSynapse)]); SpotsPos=[];
  for ii=1:fInfoLSM.MbyHand(fInfoLSM.chanSynapse).isNrSynapse
    if ii<=(size(fInfoLSM.MbyHand(fInfoLSM.chanSynapse).SynXpos,2))
      SpotsPos(ii,1)=((fInfoLSM.MbyHand(fInfoLSM.chanSynapse).SynXpos(ii)/ImInfo.vSize(1))*ImInfo.vImageSizeX)+ImInfo.vExtentMinX;
      SpotsPos(ii,2)=(((ImInfo.vSize(2)-fInfoLSM.MbyHand(fInfoLSM.chanSynapse).SynYpos(ii))/ImInfo.vSize(2))*ImInfo.vImageSizeY)+ImInfo.vExtentMinY;
      SpotsPos(ii,3)=((fInfoLSM.MbyHand(fInfoLSM.chanSynapse).SynZpos(ii)/ImInfo.vSize(3))*ImInfo.vImageSizeZ)+ImInfo.vExtentMinZ;
      SpotsTimeInd(ii,1)=0;
      SpotsRadii(ii,1)=0.3;
    end  
  end 
  vSpotsPoints.Set([SpotsPos(:,1) SpotsPos(:,2) SpotsPos(:,3)], SpotsTimeInd(:), SpotsRadii(:));
  vImarisApplication.GetSurpassScene().AddChild(vSpotsPoints, -1);
end

warning off MATLAB:xlswrite:AddSheet
if isfield(ImInfo,'XLSArray') ImInfo=rmfield(ImInfo,'XLSArray'); end; doHeader=1;

ChannelBlockInfo=3;
for iChan=1:fInfoLSM.AnzChan
  ispos=3;
  ImInfo.XLSArray(3,1)={['Chan']};ispos=ispos+1;    
  ImInfo.XLSArray(4,1)={['Spots']};ispos=ispos+1;
  ImInfo.XLSArray(5,1)={['EditSpots']};ispos=ispos+1;
  ImInfo.XLSArray(6,1)={['Nuc']};ispos=ispos+1;  
  ImInfo.XLSArray(7,1)={['Spot/Nuc']};ispos=ispos+1;  
end  
for iChan=1:fInfoLSM.AnzChan
  StartRowPos=3;
  ImInfo.XLSArray(3,StartRowPos+((iChan-1)*ChannelBlockInfo))={iChan};
  ImInfo.XLSArray(10,StartRowPos+((iChan-1)*ChannelBlockInfo))={['x']};
  ImInfo.XLSArray(10,StartRowPos+1+((iChan-1)*ChannelBlockInfo))={['y']};
  ImInfo.XLSArray(10,StartRowPos+2+((iChan-1)*ChannelBlockInfo))={['z']};
  if size(fInfoLSM.CellSynaVector,2)>=iChan
    ImInfo.XLSArray(4,StartRowPos+((iChan-1)*ChannelBlockInfo))={fInfoLSM.CellSynaVector(iChan).isNrSynapse};
    if size(fInfoLSM.MbyHand,2)>=iChan
      ImInfo.XLSArray(5,StartRowPos+((iChan-1)*ChannelBlockInfo))={fInfoLSM.MbyHand(iChan).isNrSynapse};
      if isfield(ImInfo,'NrOfCell')
        ImInfo.XLSArray(6,StartRowPos+((iChan-1)*ChannelBlockInfo))={ImInfo.NrOfCell};
        ImInfo.XLSArray(7,StartRowPos+((iChan-1)*ChannelBlockInfo))={fInfoLSM.MbyHand(iChan).isNrSynapse/ImInfo.NrOfCell};
      end
      for iSyn=1:fInfoLSM.MbyHand(iChan).isNrSynapse
        ImInfo.XLSArray(10+iSyn,StartRowPos+((iChan-1)*ChannelBlockInfo))={fInfoLSM.MbyHand(iChan).SynXpos(iSyn)};
        ImInfo.XLSArray(10+iSyn,StartRowPos+1+((iChan-1)*ChannelBlockInfo))={fInfoLSM.MbyHand(iChan).SynYpos(iSyn)};
        ImInfo.XLSArray(10+iSyn,StartRowPos+2+((iChan-1)*ChannelBlockInfo))={fInfoLSM.MbyHand(iChan).SynZpos(iSyn)};
      end  
    end  
  end  
end
display(fInfoLSM.FileXLS); xlswrite([fInfoLSM.FileXLS],ImInfo.XLSArray,['Synapse']); 
%fname=[fInfoLSM.FilePDF  num2str(fInfoLSM.chanSynapse) '.pdf']; display(fname); print(guiInfo.MarkByHandfigXY,'-dpdf','-r600',[fname]);
fname=[fInfoLSM.FileTIF  num2str(fInfoLSM.chanSynapse) '.TIF']; display(fname); print(guiInfo.MarkByHandfigXY,'-dtiff','-r100',[fname]);
display(['-> finish']);
