# Supplementary material for: The synaptic ribbon is critical for sound encoding at high rates and with temporal precision
Source: eLife. 2018 Jan 12;7:e29275. doi: 10.7554/eLife.29275 (PMC5794258; doi:10.7554/eLife.29275)
Supplement: Source Code 4. [file elife-29275-code4.zip › Count and intensity of immunofluorescent spots/MarkByHandCallbackSyn2CellNr.m]

function MarkByHandCallbackSyn2CellNr
global ImInfo guiInfo fInfoLSM guiList
iSyn=get(guiList.uiListBoxMeasureByHand,'Value');
iCell=fInfoLSM.MbyHandSyn2CellVector(fInfoLSM.chanSynapse).isCell(iSyn);
fInfoLSM.MbyHandSyn2CellVector(fInfoLSM.chanSynapse).isNrperCell(iCell)=fInfoLSM.MbyHandSyn2CellVector(fInfoLSM.chanSynapse).isNrperCell(iCell)-1;

guiInfo.MeasureByHandSyn2CellNr=get(guiInfo.uiMeasureByHandSyn2CellNr,'Value'); 
fInfoLSM.MbyHandSyn2CellVector(fInfoLSM.chanSynapse).isCell(iSyn)=guiInfo.MeasureByHandSyn2CellNr;
fInfoLSM.MbyHandSyn2CellVector(fInfoLSM.chanSynapse).isNrperCell(guiInfo.MeasureByHandSyn2CellNr)=fInfoLSM.MbyHandSyn2CellVector(fInfoLSM.chanSynapse).isNrperCell(guiInfo.MeasureByHandSyn2CellNr)+1;

voxelX=fInfoLSM.PhysicalSize(1);voxelY=fInfoLSM.PhysicalSize(2);voxelZ=fInfoLSM.PhysicalSize(3);
fInfoLSM.MbyHandSyn2CellVector(fInfoLSM.chanSynapse).XperCell(iSyn)=((fInfoLSM.MbyHandSyn2CellVector(fInfoLSM.chanSynapse).SynXpos(iSyn)*voxelX)-(fInfoLSM.MbyHandSyn2CellVector(fInfoLSM.chanSynapse).isNucleusX(guiInfo.MeasureByHandSyn2CellNr)*voxelX));
fInfoLSM.MbyHandSyn2CellVector(fInfoLSM.chanSynapse).YperCell(iSyn)=((fInfoLSM.MbyHandSyn2CellVector(fInfoLSM.chanSynapse).SynYpos(iSyn)*voxelY)-(fInfoLSM.MbyHandSyn2CellVector(fInfoLSM.chanSynapse).isNucleusY(guiInfo.MeasureByHandSyn2CellNr)*voxelY));
fInfoLSM.MbyHandSyn2CellVector(fInfoLSM.chanSynapse).ZperCell(iSyn)=((fInfoLSM.MbyHandSyn2CellVector(fInfoLSM.chanSynapse).SynZpos(iSyn)*voxelZ)-(fInfoLSM.MbyHandSyn2CellVector(fInfoLSM.chanSynapse).isNucleusZ(guiInfo.MeasureByHandSyn2CellNr)*voxelZ));

guiInfo.listMarkByHand{iSyn}=['Nr: ' num2str(iSyn) ...
  ' toCell=' num2str(fInfoLSM.MbyHandSyn2CellVector(fInfoLSM.chanSynapse).isCell(iSyn),'%3.0f') ...
  ' X='      num2str(fInfoLSM.MbyHandSyn2CellVector(fInfoLSM.chanSynapse).SynXpos(iSyn),'%3.1f') ...
  ' Y='      num2str(fInfoLSM.MbyHandSyn2CellVector(fInfoLSM.chanSynapse).SynYpos(iSyn),'%3.1f') ...
  ' Z='      num2str(fInfoLSM.MbyHandSyn2CellVector(fInfoLSM.chanSynapse).SynZpos(iSyn),'%3.1f') ];  
set(guiList.uiListBoxMeasureByHand,'String',guiInfo.listMarkByHand);
set(guiInfo.isXYpicPt(iSyn),'Color',guiInfo.ColorShortName(fInfoLSM.MbyHandSyn2CellVector(fInfoLSM.chanSynapse).isCell(iSyn)));
