# Supplementary material for: The synaptic ribbon is critical for sound encoding at high rates and with temporal precision
Source: eLife. 2018 Jan 12;7:e29275. doi: 10.7554/eLife.29275 (PMC5794258; doi:10.7554/eLife.29275)
Supplement: Source Code 4. [file elife-29275-code4.zip › Count and intensity of immunofluorescent spots/MarkByHandfigMotionFcn.m]

function MarkByHandFigMotionFcn
global ImInfo guiInfo fInfoLSM guiList

guiInfo.mouse=get(gca,'currentpoint');
guiInfo.isXLim=get(gca,'XLim'); 
guiInfo.isYLim=get(gca,'YLim');
if guiInfo.mouse(1,1)>guiInfo.isXLim(1) & guiInfo.mouse(1,1)<guiInfo.isXLim(2) &  guiInfo.mouse(1,2)>guiInfo.isYLim(1) & guiInfo.mouse(1,2)<guiInfo.isYLim(2)
  set(guiInfo.isYZpicPt,'XData',guiInfo.mouse(1,1),'YData',fInfoLSM.MbyHand(fInfoLSM.chanSynapse).SynYpos(fInfoLSM.MbyHand(fInfoLSM.chanSynapse).isNrSynapse+1));
end  
  
