# Supplementary material for: The synaptic ribbon is critical for sound encoding at high rates and with temporal precision
Source: eLife. 2018 Jan 12;7:e29275. doi: 10.7554/eLife.29275 (PMC5794258; doi:10.7554/eLife.29275)
Supplement: Source Code 4. [file elife-29275-code4.zip › Count and intensity of immunofluorescent spots/MarkByHandRefreshPlot.m]

function MarkByHandRefreshPlot

global ImarisCell fInfoLSM ImInfo guiInfo guiList

for ii=1:4 fInfoLSM.MeasureByHandSynProj(ii)=get(guiInfo.uiMeasureByHandRef(ii),'Value'); end;
guiInfo.doRGB=0; for i=1:3 if fInfoLSM.MeasureByHandSynProj(i)>1 guiInfo.doRGB=1; end; end;

figure(guiInfo.MarkByHandfigXY); hold on;
if guiInfo.doRGB
  [RGB]=MarkByHandRGBXY; guiInfo.MbyHand.XYpic=imshow(RGB); 
else
  pic=[];pic(:,:)=mean(ImInfo.ImDataXYZ(1,fInfoLSM.chanSynapse,:,:,:),5); 
  if fInfoLSM.MeasureByHandSynProj(4)>1
    pic1(:,:)=mean(ImInfo.ImDataXYZ(1,(fInfoLSM.MeasureByHandSynProj(4)-1),:,:,:),5); pic(:,:)=pic(:,:)+pic1(:,:);
  end  
  guiInfo.MbyHand.XYpic=imshow(pic',[]); colormap(gray);
end;
if strfind(guiInfo.IsVers,'R2016a')>0
  set(guiInfo.MbyHand.XYpic,'ButtonDownFcn',['MarkByHandButtonDownFcnXY;']);  
else  
  set(guiInfo.MbyHand.XYpic,'EraseMode','none','ButtonDownFcn',['MarkByHandButtonDownFcnXY;']);
end  

if isfield(guiInfo,'isXYpicPt') guiInfo.isXYpicPt=[]; end;
for iSyn=1:fInfoLSM.MbyHand(fInfoLSM.chanSynapse).isNrSynapse
  guiInfo.isXYpicPt(iSyn)=plot(fInfoLSM.MbyHand(fInfoLSM.chanSynapse).SynXpos(iSyn),fInfoLSM.MbyHand(fInfoLSM.chanSynapse).SynYpos(iSyn),'.','MarkerSize',7,'Color','red','ButtonDownFcn',['MarkByHandButtonDownFcnGoTo(' num2str(iSyn) ');']);
end;
drawnow; hold off;

figure(guiInfo.MarkByHandfigYZ);
if guiInfo.doRGB
  [RGB]=MarkByHandRGBYZ; guiInfo.MbyHand.YZpic=imshow(RGB);          
else
  pic=[]; pic(:,:)=ImInfo.ImDataXYZ(1,fInfoLSM.chanSynapse,1,:,:); set(guiInfo.MbyHand.YZpic,'CData',pic);
end;
daspect([1/fInfoLSM.YtoZ 1 1]);
if strfind(guiInfo.IsVers,'R2016a')>0
  set(guiInfo.MbyHand.YZpic,'CDataMapping','scaled');  
else  
  set(guiInfo.MbyHand.YZpic,'EraseMode','none','CDataMapping','scaled');
end  
hold on; 
if isfield(guiInfo,'isYZpicPt') guiInfo.isYZpicPt=[]; end; guiInfo.isYZpicPt=plot(1,1); set(guiInfo.isYZpicPt,'XData',[],'YData',[],'Marker','x','MarkerSize',20,'Color','red'); 
hold off;
drawnow; 
