# Supplementary material for: The synaptic ribbon is critical for sound encoding at high rates and with temporal precision
Source: eLife. 2018 Jan 12;7:e29275. doi: 10.7554/eLife.29275 (PMC5794258; doi:10.7554/eLife.29275)
Supplement: Source Code 4. [file elife-29275-code4.zip › Count and intensity of immunofluorescent spots/MarkByHandRGBXY.m]

function [RGB]=MarkByHandRGBXY
global ImInfo fInfoLSM guiInfo
pic(:,:)=zeros(fInfoLSM.h, fInfoLSM.w,'uint16'); for ii=1:3 picRGB(:,:,ii)=pic(:,:); end;
for ii=1:3
  if fInfoLSM.MeasureByHandSynProj(ii)>1
    if fInfoLSM.MeasureByHandSynProj(ii)-1<=fInfoLSM.AnzChan
      if (guiInfo.MeasureByHandSynProj==1)
        pic(:,:)=uint16(mean(permute(ImInfo.ImDataXYZ(1,fInfoLSM.MeasureByHandSynProj(ii)-1,:,:,:),[1 2 4 3 5]),5)); 
        if isfield(ImInfo,'ROISpotsXY')
          x=double(ImInfo.ROISpotsXY.px(:,1)); y=fInfoLSM.h-double(ImInfo.ROISpotsXY.px(:,2)); BW=[]; BW=poly2mask(x,y,fInfoLSM.h,fInfoLSM.w); picROI=immultiply(pic(:,:),BW); 
          picmax=max(max(picROI(:,:),[],1),[],2);
        else
          picmax=max(max(pic(:,:),[],1),[],2);    
        end  
        if guiInfo.MeasureByHandCalIntensROI picmax=picmax*guiInfo.MeasureByHandCalIntensSlider(ii); end;        
        if fInfoLSM.PixelType==1 pic(:,:)=pic(:,:)*(round(255.0/picmax))*255; end;
        if fInfoLSM.PixelType==3 pic(:,:)=pic(:,:)*(round(65535.0/picmax)); end;
      else
        pic(:,:)=uint16(permute(ImInfo.ImDataXYZ(1,fInfoLSM.MeasureByHandSynProj(ii)-1,:,:,guiInfo.sliderPicSynapse),[1 2 4 3 5])); 
        picmax=max(max(pic(:,:),[],1),[],2);    
        if guiInfo.MeasureByHandCalIntensROI picmax=picmax*guiInfo.MeasureByHandCalIntensSlider(ii); end;                
        if fInfoLSM.PixelType==1 pic(:,:)=pic(:,:)*(round(255.0/picmax))*255; end;
        if fInfoLSM.PixelType==3 pic(:,:)=pic(:,:)*(round(65535.0/picmax)); end;
      end  
    else
      pic(:,:)=zeros(fInfoLSM.h, fInfoLSM.w,'uint16');
    end;  
  else
    pic(:,:)=zeros(fInfoLSM.h, fInfoLSM.w,'uint16');
  end;
  picRGB(:,:,ii)=pic(:,:); clear pic
end;
RGB=cat(3,picRGB(:,:,1),picRGB(:,:,2),picRGB(:,:,3));
