# Supplementary material for: The synaptic ribbon is critical for sound encoding at high rates and with temporal precision
Source: eLife. 2018 Jan 12;7:e29275. doi: 10.7554/eLife.29275 (PMC5794258; doi:10.7554/eLife.29275)
Supplement: Source Code 4. [file elife-29275-code4.zip › Count and intensity of immunofluorescent spots/MarkByHandRGBYZ.m]

function [RGB]=MarkByHandRGBYZ
global ImInfo fInfoLSM guiInfo guiList

pic(:,:)=zeros(fInfoLSM.h, fInfoLSM.NrSclicesZ,'uint16'); for ii=1:3 picRGB(:,:,ii)=pic(:,:); end;
for ii=1:3
  if fInfoLSM.MeasureByHandSynProj(ii)>1
    if fInfoLSM.MeasureByHandSynProj(ii)-1<=fInfoLSM.AnzChan
      if (guiInfo.MeasureByHandInputMode==guiInfo.MeasureByHandInputModeSynapse)
        guiInfo.doMeanYZ=1;
        if isfield(fInfoLSM,'MbyHand')
          if isfield(fInfoLSM.MbyHand,'SynXpos')
            if size(fInfoLSM.MbyHand(fInfoLSM.chanSynapse).SynXpos,2)>0
              XPos=(round(fInfoLSM.MbyHand(fInfoLSM.chanSynapse).SynXpos(guiList.isSynapse)));
              if XPos==0 XPos=1; end;
              if XPos>size(ImInfo.ImDataXYZ,3) XPos=size(ImInfo.ImDataXYZ,3); end;
              pic(:,:)=uint16(ImInfo.ImDataXYZ(1,fInfoLSM.MeasureByHandSynProj(ii)-1,XPos,:,:));guiInfo.doMeanYZ=0;
            end;
          end;
        end;  
        if guiInfo.doMeanYZ pic(:,:)=uint16(mean(ImInfo.ImDataXYZ(1,(fInfoLSM.MeasureByHandSynProj(ii)-1),:,:,:),3)); end;
      end;  
      picmax=max(max(pic(:,:),[],1),[],2);
      if guiInfo.MeasureByHandCalIntensROI picmax=picmax*guiInfo.MeasureByHandCalIntensSlider(ii); end;              
      if fInfoLSM.PixelType==1 pic(:,:)=pic(:,:)*(round(255.0/picmax))*255; end;
      if fInfoLSM.PixelType==3 pic(:,:)=pic(:,:)*(round(65535.0/picmax)); end;
    else
      pic(:,:)=zeros(fInfoLSM.h, fInfoLSM.NrSclicesZ,'uint16');
    end;
  else
    pic(:,:)=zeros(fInfoLSM.h, fInfoLSM.NrSclicesZ,'uint16');
  end;
  picRGB(:,:,ii)=pic(:,:); clear pic    
end;
RGB=cat(3,picRGB(:,:,1),picRGB(:,:,2),picRGB(:,:,3));
