# Supplementary material for: The synaptic ribbon is critical for sound encoding at high rates and with temporal precision
Source: eLife. 2018 Jan 12;7:e29275. doi: 10.7554/eLife.29275 (PMC5794258; doi:10.7554/eLife.29275)
Supplement: Source Code 4. [file elife-29275-code4.zip › Count and intensity of immunofluorescent spots/MarkByHandSliderZ.m]

function MarkByHandSliderZ
global ImInfo guiInfo fInfoLSM guiList

guiInfo.sliderPicSynapse=uint8(get(guiInfo.uiMeasureByHandPicZ,'Value')); set(guiInfo.uiMeasureByHandPicZText,'String',int2str(guiInfo.sliderPicSynapse));
guiInfo.MeasureByHandSynProj=get(guiInfo.uiMeasureByHandSynProj,'Value');

if guiInfo.doRGB
  [RGB]=MarkByHandRGBXY; set(guiInfo.MbyHand.XYpic,'CData',RGB);  
else  
  if (guiInfo.MeasureByHandSynProj==1)
    pic=[];pic(:,:)=mean(ImInfo.ImDataXYZ(1,fInfoLSM.chanSynapse,:,:,:),5);    
  else
    pic=[];pic(:,:)=ImInfo.ImDataXYZ(1,fInfoLSM.chanSynapse,:,:,guiInfo.sliderPicSynapse);    
  end;
  set(guiInfo.MbyHand.XYpic,'CData',pic'); colormap(gray);
end  

if guiInfo.MeasureByHandInputMode==guiInfo.MeasureByHandInputModeSynapse
  if (fInfoLSM.MbyHand(fInfoLSM.chanSynapse).isNrSynapse>0)
    if (guiInfo.MeasureByHandSynProj==1) 
      for iSyn=1:fInfoLSM.MbyHand(fInfoLSM.chanSynapse).isNrSynapse set(guiInfo.isXYpicPt(iSyn),'Visible','on'); end; 
    else
      for iSyn=1:fInfoLSM.MbyHand(fInfoLSM.chanSynapse).isNrSynapse 
        if (round(fInfoLSM.MbyHand(fInfoLSM.chanSynapse).SynZpos(iSyn))==guiInfo.sliderPicSynapse) set(guiInfo.isXYpicPt(iSyn),'Visible','on'); else set(guiInfo.isXYpicPt(iSyn),'Visible','off'); end;
      end;  
    end; 
  end;  
end; 
drawnow;
