# Supplementary material for: The synaptic ribbon is critical for sound encoding at high rates and with temporal precision
Source: eLife. 2018 Jan 12;7:e29275. doi: 10.7554/eLife.29275 (PMC5794258; doi:10.7554/eLife.29275)
Supplement: Source Code 4. [file elife-29275-code4.zip › Count and intensity of immunofluorescent spots/nanmean.m]

function m = nanmean(x,dim)
%NANMEAN Mean value, ignoring NaNs.
%   M = NANMEAN(X) returns the sample mean of X, treating NaNs as missing
%   values.  For vector input, M is the mean value of the non-NaN elements
%   in X.  For matrix input, M is a row vector containing the mean value of
%   non-NaN elements in each column.  For N-D arrays, NANMEAN operates
%   along the first non-singleton dimension.
%
%   NANMEAN(X,DIM) takes the mean along dimension DIM of X.
%
%   See also MEAN, NANMEDIAN, NANSTD, NANVAR, NANMIN, NANMAX, NANSUM.

%   Copyright 1993-2004 The MathWorks, Inc.
%   $Revision: 2.13.4.3 $  $Date: 2004/07/28 04:38:41 $

% Find NaNs and set them to zero
nans = isnan(x);
x(nans) = 0;

if nargin == 1 % let sum deal with figuring out which dimension to use
    % Count up non-NaNs.
    n = sum(~nans);
    n(n==0) = NaN; % prevent divideByZero warnings
    % Sum up non-NaNs, and divide by the number of non-NaNs.
    m = sum(x) ./ n;
else
    % Count up non-NaNs.
    n = sum(~nans,dim);
    n(n==0) = NaN; % prevent divideByZero warnings
    % Sum up non-NaNs, and divide by the number of non-NaNs.
    m = sum(x,dim) ./ n;
end
