# Supplementary material for: The synaptic ribbon is critical for sound encoding at high rates and with temporal precision
Source: eLife. 2018 Jan 12;7:e29275. doi: 10.7554/eLife.29275 (PMC5794258; doi:10.7554/eLife.29275)
Supplement: Source Code 4. [file elife-29275-code4.zip › Count and intensity of immunofluorescent spots/removeNotUsedBracket.m]

function [s]=removeNotUsedBracket(s)
if size(s)>0
  while s(1)=='[' sTMP=s(2:size(s,2));s='';s=sTMP; end;
  while s(size(s,2))==']' sTMP=s(1:size(s,2)-1);s='';s=sTMP; end;
end;
