# Supplementary material for: The synaptic ribbon is critical for sound encoding at high rates and with temporal precision
Source: eLife. 2018 Jan 12;7:e29275. doi: 10.7554/eLife.29275 (PMC5794258; doi:10.7554/eLife.29275)
Supplement: Source Code 4. [file elife-29275-code4.zip › Count and intensity of immunofluorescent spots/removeNotUsedSpace.m]

function [fname]=removeNotUsedSpace(fname)
if size(fname)>0
  while fname(1)==' ' fnameTMP=fname(2:size(fname,2)); fname=''; fname=fnameTMP; end;
  while fname(size(fname,2))==' ' fnameTMP=fname(1:size(fname,2)-1); fname=''; fname=fnameTMP; end;
end;
