# Supplementary material for: The synaptic ribbon is critical for sound encoding at high rates and with temporal precision
Source: eLife. 2018 Jan 12;7:e29275. doi: 10.7554/eLife.29275 (PMC5794258; doi:10.7554/eLife.29275)
Supplement: Source Code 4. [file elife-29275-code4.zip › Count and intensity of immunofluorescent spots/setUIMenuEditByHand.m]

function setUIMenuEditByHand
global guiList guiInfo fInfoLSM
m=uimenu('Label','Tools'); 
uimenu(m,'Label','zoom On','Callback','setUIMenuEditByHandCallbackZoom;', 'Accelerator','z'); 
uimenu(m,'Label','pan On','Callback','setUIMenuEditByHandCallbackPan;', 'Accelerator','p'); 
uimenu(m,'Label','all Off','Callback','zoom off; pan off;', 'Accelerator','o');
