# Supplementary material for: The synaptic ribbon is critical for sound encoding at high rates and with temporal precision
Source: eLife. 2018 Jan 12;7:e29275. doi: 10.7554/eLife.29275 (PMC5794258; doi:10.7554/eLife.29275)
Supplement: Source Code 4. [file elife-29275-code4.zip › Count and intensity of immunofluorescent spots/setUIMenuEditByHandCallbackZoom.m]

function setUIMenuEditByHandCallbackZoom

global guiList guiInfo fInfoLSM
pan off; h=zoom; set(h,'Enable','on','ActionPostCallback','doSetEditByHandYZ;'); 
