# Supplementary material for: The synaptic ribbon is critical for sound encoding at high rates and with temporal precision
Source: eLife. 2018 Jan 12;7:e29275. doi: 10.7554/eLife.29275 (PMC5794258; doi:10.7554/eLife.29275)
Supplement: Source Code 4. [file elife-29275-code4.zip › Count and intensity of immunofluorescent spots/XT3dIntensLabelROICalc.m]

function XT3dIntensLabelROICalc(Mode)

global vImarisApplication ImInfo ImarisCell fInfoLSM guiInfo

xyzStr=['X'
        'Y'
        'Z'
        ];
  
ImInfo.Mode=Mode;

if (ImInfo.Mode==ImInfo.doSingleMode)
  fInfoLSM.file=char(vImarisApplication.GetCurrentFileName); vImarisApplication.FileOpen(fInfoLSM.file,''); vImarisApplication.GetSurpassCamera().SetOrientationAxisAngle([0,0,1],0); vImarisApplication.GetSurpassCamera().Fit(); 
  if strfind(guiInfo.IsVers,'R2016a')>0
    display('->R2016a'); [guiInfo.pathstr,guiInfo.name,guiInfo.ext]=fileparts(fInfoLSM.file);     
  else
    display(['->' guiInfo.IsVers]);[guiInfo.pathstr,guiInfo.name,guiInfo.ext,guiInfo.versn]=fileparts(fInfoLSM.file);     
  end  
  
  XT3dReadImage; 
  XT3dIntensLabelROIReadSurpass;
  ImInfo.deltaZ=1;
  if isfield(ImInfo,'Cell') 
    guiInfo.DoPrint=1;guiInfo.DoBatch=0;guiInfo.DoExcel=1;
    XT3dIntensLabelROISetParam; 
    setGUIPos;
    DoFindIntensity;
  end;  
  display('->finish');
end;

if (ImInfo.Mode==ImInfo.doBatchMode)
  clear XLSArrayAll
  XTReadExcelBatch;
  ImInfo.FileXLSAll=[guiInfo.localpath '\ResultAll.xlsx'];
  XLSArrayAll(2,1)={'fname'};
  XLSArrayAll(2,2)={'line'};  
  XLSArrayAll(2,3)={'group'};  
  XLSArrayAll(2,4)={'ChannelOrder'};  
  XLSArrayAll(2,5)={'doFWHM'};
  XLSArrayAll(2,6)={'doPerCell'};  
  XLSArrayAll(2,7)={'DoBackground'}; 
  XLSArrayAll(2,8)={'doNoSynSumROI'};   
  XLSArrayAll(2,9)={'+/-ROI'};
  XLSArrayAll(2,10)={'HistXmax'}; 
  XLSArrayAll(2,11)={'HistSteps'}; 
  XLSArrayAll(2,12)={'+/-ROI FWHM'};
  XLSArrayAll(2,13)={'HistXmaxFWHM'}; 
  XLSArrayAll(2,14)={'HistStepsFWHM'};
  XLSArrayAll(2,15)={'MembraneChan'};
  XLSArrayAll(2,16)={'moveROI'};
  for iNr=1:size(ImInfo.doFileNrBatch,2)
    ImInfo.iBatch=ImInfo.doFileNrBatch(iNr); guiInfo.iBatch=ImInfo.iBatch;
    fInfoLSM.file=removeNotUsedSpace(ImInfo.XLSstrIsUsed{ImInfo.iBatch,3});  display([fInfoLSM.file]);
    if size(fInfoLSM.file)>0
      if exist(fInfoLSM.file,'file')
        fInfoLSM.group=str2num(removeNotUsedBracket(ImInfo.XLSstrIsUsed{ImInfo.iBatch,2})); display(['group ' num2str(fInfoLSM.group)]);    
        ImInfo.NrOfChannel=str2num(removeNotUsedBracket(ImInfo.XLSstrIsUsed{ImInfo.iBatch,5})); display(['NrOfChannel ' num2str(ImInfo.NrOfChannel)]);
        ImInfo.ChannelOrder=str2num(removeNotUsedBracket(ImInfo.XLSstrIsUsed{ImInfo.iBatch,6})); display(['ChannelOrder ' num2str(ImInfo.ChannelOrder)]);
        ImInfo.doFWHM=str2num(removeNotUsedBracket(ImInfo.XLSstrIsUsed{ImInfo.iBatch,7})); display(['doFWHM ' num2str(ImInfo.doFWHM)]);
        ImInfo.doPerCell=str2num(removeNotUsedBracket(ImInfo.XLSstrIsUsed{ImInfo.iBatch,8})); display(['doPerCell ' num2str(ImInfo.doPerCell)]);
        ImInfo.doBackground=str2num(removeNotUsedBracket(ImInfo.XLSstrIsUsed{ImInfo.iBatch,9})); display(['doBackground ' num2str(ImInfo.doBackground)]);
        ImInfo.doNoSynSumROI=str2num(removeNotUsedBracket(ImInfo.XLSstrIsUsed{ImInfo.iBatch,10})); display(['doNoSynSumROI ' num2str(ImInfo.doNoSynSumROI)]);
        ImInfo.ROIsize=str2num(removeNotUsedBracket(ImInfo.XLSstrIsUsed{ImInfo.iBatch,11})); display(['ROIsize ' num2str(ImInfo.ROIsize)]);
        ImInfo.HistXmax=str2num(removeNotUsedBracket(ImInfo.XLSstrIsUsed{ImInfo.iBatch,12})); display(['HistXmax ' num2str(ImInfo.HistXmax)]);
        ImInfo.NrOfHistSteps=str2num(removeNotUsedBracket(ImInfo.XLSstrIsUsed{ImInfo.iBatch,13})); display(['NrOfHistSteps ' num2str(ImInfo.NrOfHistSteps)]);
        ImInfo.ROIsizeFWHM=str2num(removeNotUsedBracket(ImInfo.XLSstrIsUsed{ImInfo.iBatch,14})); display(['ROIsizeFWHM ' num2str(ImInfo.ROIsizeFWHM)]);
        ImInfo.HistXmaxFWHM=str2num(removeNotUsedBracket(ImInfo.XLSstrIsUsed{ImInfo.iBatch,15})); display(['HistXmaxFWHM ' num2str(ImInfo.HistXmaxFWHM)]);
        ImInfo.NrOfHistStepsFWHM=str2num(removeNotUsedBracket(ImInfo.XLSstrIsUsed{ImInfo.iBatch,16})); display(['NrOfHistStepsFWHM ' num2str(ImInfo.NrOfHistStepsFWHM)]);
        ImInfo.MembChan=str2num(removeNotUsedBracket(ImInfo.XLSstrIsUsed{ImInfo.iBatch,17})); display(['MembChan ' num2str(ImInfo.MembChan)]);
        ImInfo.ROImoveR=str2num(removeNotUsedBracket(ImInfo.XLSstrIsUsed{ImInfo.iBatch,18})); display(['ROImoveR ' num2str(ImInfo.ROImoveR)]);
        ImInfo.deltaZ=str2num(removeNotUsedBracket(ImInfo.XLSstrIsUsed{ImInfo.iBatch,19})); display(['deltaZ ' num2str(ImInfo.deltaZ)]);
        
        display([num2str(iNr) '/' num2str(size(ImInfo.doFileNrBatch,2)) '/' num2str(ImInfo.iBatch) ' fname:' fInfoLSM.file ' group '  num2str(fInfoLSM.group)]);
        vImarisApplication.FileOpen(fInfoLSM.file,''); 
        vImarisApplication.GetSurpassCamera().SetOrientationAxisAngle([0,0,1],0); 
        vImarisApplication.GetSurpassCamera().Fit();
        XT3dReadImage; 
        XT3dIntensLabelROIReadSurpass;
        if isfield(fInfoLSM,'Intens') rmfield(fInfoLSM,'Intens'); end;
        if isfield(ImInfo,'Cell') XT3dIntensLabelROISetParam; setGUIPos; DoFindIntensity; end;
        
% save to XLSArrayAll
        if iNr==1
          startData=16; nextSpots=18; nextAnzChan=(fInfoLSM.AnzChan*2);
          for iLabelChan=1:size(fInfoLSM.Intens,2)
            XLSArrayAll(1,startData+(iLabelChan-1)*nextSpots+1)={['SpotsChan' num2str(iLabelChan)]}; 
            for isIntensChan=1:fInfoLSM.AnzChan  
              XLSArrayAll(2,startData+(iLabelChan-1)*nextSpots+(isIntensChan-1)*2+1)={['meanIntensChan' num2str(isIntensChan)]}; 
              XLSArrayAll(2,startData+(iLabelChan-1)*nextSpots+(isIntensChan-1)*2+2)={['stdIntensChan' num2str(isIntensChan)]};       
            end;
            for iXYZ=1:3
              XLSArrayAll(2,startData+(iLabelChan-1)*nextSpots+(iXYZ-1)*4+nextAnzChan+1)={['meanSynGaussAmp'  xyzStr(iXYZ) num2str(iLabelChan)]};
              XLSArrayAll(2,startData+(iLabelChan-1)*nextSpots+(iXYZ-1)*4+nextAnzChan+2)={['stdSynGaussAmp'   xyzStr(iXYZ) num2str(iLabelChan)]};      
              XLSArrayAll(2,startData+(iLabelChan-1)*nextSpots+(iXYZ-1)*4+nextAnzChan+3)={['meanSynGaussFWHM' xyzStr(iXYZ) num2str(iLabelChan)]};
              XLSArrayAll(2,startData+(iLabelChan-1)*nextSpots+(iXYZ-1)*4+nextAnzChan+4)={['stdSynGaussFWHM'  xyzStr(iXYZ) num2str(iLabelChan)]};      
            end;
          end;
          XLSArrayAll(1,65)={''}; xlswrite([ImInfo.FileXLSAll],XLSArrayAll,['IntensROI'],['A3:BR4']); 
        end;  

        XLSArrayAll(1,1)={fInfoLSM.file};
        XLSArrayAll(1,2)={ImInfo.iBatch};
        XLSArrayAll(1,3)={fInfoLSM.group};  
        XLSArrayAll(1,4)={num2str(ImInfo.ChannelOrder)};
        XLSArrayAll(1,5)={num2str(ImInfo.doFWHM)};
        XLSArrayAll(1,6)={num2str(ImInfo.doPerCell)};
        XLSArrayAll(1,7)={num2str(ImInfo.doBackground)};
        XLSArrayAll(1,8)={num2str(ImInfo.doNoSynSumROI)};
        XLSArrayAll(1,9)={num2str(ImInfo.ROIsize)};
        XLSArrayAll(1,10)={num2str(ImInfo.HistXmax)};
        XLSArrayAll(1,11)={num2str(ImInfo.NrOfHistSteps)};
        XLSArrayAll(1,12)={num2str(ImInfo.ROIsizeFWHM)};
        XLSArrayAll(1,13)={num2str(ImInfo.HistXmaxFWHM)};
        XLSArrayAll(1,14)={num2str(ImInfo.NrOfHistStepsFWHM)};
        XLSArrayAll(1,15)={num2str(ImInfo.MembChan)};
        XLSArrayAll(1,16)={num2str(ImInfo.ROImoveR)};

        CellNr=1;
        for iLabelChan=1:size(fInfoLSM.Intens,2)
          Intens=[];
          for jNrSynapse=1:size(fInfoLSM.Intens(iLabelChan).isCell(CellNr).IntensIntegral,2)              
            for isIntensChan=1:ImInfo.NrOfChannel
              if (fInfoLSM.Intens(iLabelChan).isCell(CellNr).IntensIntegral(jNrSynapse).chan(isIntensChan)==0) 
                fInfoLSM.Intens(iLabelChan).isCell(CellNr).IntensIntegral(jNrSynapse).chan(isIntensChan)=NaN; 
              end;
              Intens(isIntensChan,jNrSynapse)=fInfoLSM.Intens(iLabelChan).isCell(CellNr).IntensIntegral(jNrSynapse).chan(isIntensChan);
            end;
          end;
          for isIntensChan=1:ImInfo.NrOfChannel
            XLSArrayAll(1,startData+(iLabelChan-1)*nextSpots+(isIntensChan-1)*2+1)={nanmean(Intens(isIntensChan,:))};
            XLSArrayAll(1,startData+(iLabelChan-1)*nextSpots+(isIntensChan-1)*2+2)={nanstd(Intens(isIntensChan,:))};
          end;
        end;
        if ImInfo.doFWHM 
          for iLabelChan=1:size(fInfoLSM.Intens,2)
            for iXYZ=1:3
              SynGaussAmp=[];SynGaussFWHM=[];
              for iSpot=1:size(fInfoLSM.Intens(iLabelChan).isCell(CellNr).SynGaussXampInt,2)
                if iXYZ==1 
                  SynGaussAmp(iLabelChan,CellNr,iSpot)=fInfoLSM.Intens(iLabelChan).isCell(CellNr).SynGaussXampInt(iSpot); 
                  SynGaussFWHM(iLabelChan,CellNr,iSpot)=fInfoLSM.Intens(iLabelChan).isCell(CellNr).SynGaussXfwhm(iSpot); 
                end;
                if iXYZ==2 
                  SynGaussAmp(iLabelChan,iSpot)=fInfoLSM.Intens(iLabelChan).isCell(CellNr).SynGaussYampInt(iSpot); 
                  SynGaussFWHM(iLabelChan,iSpot)=fInfoLSM.Intens(iLabelChan).isCell(CellNr).SynGaussYfwhm(iSpot); 
                end  
                if iXYZ==3 
                  SynGaussAmp(iLabelChan,iSpot)=fInfoLSM.Intens(iLabelChan).isCell(CellNr).SynGaussZampInt(iSpot); 
                  SynGaussFWHM(iLabelChan,iSpot)=fInfoLSM.Intens(iLabelChan).isCell(CellNr).SynGaussZfwhm(iSpot); 
                end;  
              end;
              XLSArrayAll(1,startData+(iLabelChan-1)*nextSpots+(iXYZ-1)*4+nextAnzChan+1)={nanmean(SynGaussAmp(iLabelChan,:))};
              XLSArrayAll(1,startData+(iLabelChan-1)*nextSpots+(iXYZ-1)*4+nextAnzChan+2)={nanstd(SynGaussAmp(iLabelChan,:))};
              XLSArrayAll(1,startData+(iLabelChan-1)*nextSpots+(iXYZ-1)*4+nextAnzChan+3)={nanmean(SynGaussFWHM(iLabelChan,:))};
              XLSArrayAll(1,startData+(iLabelChan-1)*nextSpots+(iXYZ-1)*4+nextAnzChan+4)={nanstd(SynGaussFWHM(iLabelChan,:))};
            end;  
          end;
        end;
        if isfield(guiInfo,'FigIntensity') for iFig=1:size(guiInfo.FigIntensity,2) close(guiInfo.FigIntensity(iFig)); end; end;
        if isfield(guiInfo,'FigFWHM') for iFig=1: size(guiInfo.FigFWHM,2) close(guiInfo.FigFWHM(iFig)); end; end;
        if isfield(guiInfo,'figXY') for iFig=1: size(guiInfo.figXY,2) close(guiInfo.figXY(iFig)); end; end;
        if isfield(guiInfo,'figYZ') for iFig=1: size(guiInfo.figYZ,2) close(guiInfo.figYZ(iFig)); end; end;
        xlswrite([ImInfo.FileXLSAll],XLSArrayAll,['IntensROI'],['A' num2str(ImInfo.iBatch+5) ':BR' num2str(ImInfo.iBatch+5)]);         
      else  
        display(['error NoFile:' fInfoLSM.file ' group '  num2str(fInfoLSM.group)]);
      end;
    end;
  end;
  display(['->finish  '  datestr(datetime)]);
end;
