# Supplementary material for: The synaptic ribbon is critical for sound encoding at high rates and with temporal precision
Source: eLife. 2018 Jan 12;7:e29275. doi: 10.7554/eLife.29275 (PMC5794258; doi:10.7554/eLife.29275)
Supplement: Source Code 4. [file elife-29275-code4.zip › Count and intensity of immunofluorescent spots/XT3dIntensLabelROICallBackBatchFile.m]

function XT3dIntensLabelROICallBackBatchFile
global ImInfo
[ImInfo.XLSFileName,ImInfo.XLSPathName]=uigetfile('*.xls','Select the Excel-file'); 
ImInfo.XLSFile=fullfile(ImInfo.XLSPathName,ImInfo.XLSFileName);
set(ImInfo.gui.openBatchFileTXT,'String',ImInfo.XLSFile);
