# Supplementary material for: The synaptic ribbon is critical for sound encoding at high rates and with temporal precision
Source: eLife. 2018 Jan 12;7:e29275. doi: 10.7554/eLife.29275 (PMC5794258; doi:10.7554/eLife.29275)
Supplement: Source Code 4. [file elife-29275-code4.zip › Count and intensity of immunofluorescent spots/XT3dIntensLabelROICallBackCheckbox.m]

function XT3dIntensLabelROICallBackCheckbox
global ImInfo
ImInfo.doFWHM=get(ImInfo.gui.doFWHM,'Value');
if ImInfo.doFWHM
  for ii=1:3
    set(ImInfo.gui.ROIsizeFWHMInfo(ii),'Enable','on');
    set(ImInfo.gui.ROIsizeFWHM(ii),'Enable','on');
  end
  set(ImInfo.gui.HistXmaxFWHMinfo,'Enable','on');
  set(ImInfo.gui.HistXmaxFWHM,'Enable','on');
  set(ImInfo.gui.NrOfHistStepsFWHMinfo,'Enable','on');
  set(ImInfo.gui.NrOfHistStepsFWHM,'Enable','on');
else
  for ii=1:3
    set(ImInfo.gui.ROIsizeFWHMInfo(ii),'Enable','off');
    set(ImInfo.gui.ROIsizeFWHM(ii),'Enable','off');    
  end
  set(ImInfo.gui.HistXmaxFWHMinfo,'Enable','off');
  set(ImInfo.gui.HistXmaxFWHM,'Enable','off');
  set(ImInfo.gui.NrOfHistStepsFWHMinfo,'Enable','off');
  set(ImInfo.gui.NrOfHistStepsFWHM,'Enable','off');
end;
ImInfo.doBackground=get(ImInfo.gui.doBackground,'Value');
ImInfo.doPerCell=get(ImInfo.gui.doPerCell,'Value');
ImInfo.doNoSynSumROI=get(ImInfo.gui.doNoSynSumROI,'Value');
if ImInfo.doNoSynSumROI
  set(ImInfo.gui.ROImoveRinfo,'Enable','on');
  set(ImInfo.gui.ROImoveR,'Enable','on');
  set(ImInfo.gui.gui.MembChanInfo,'Enable','on');
else
  set(ImInfo.gui.ROImoveRinfo,'Enable','off');
  set(ImInfo.gui.ROImoveR,'Enable','off');
  set(ImInfo.gui.gui.MembChanInfo,'Enable','off');  
end
