# Supplementary material for: The synaptic ribbon is critical for sound encoding at high rates and with temporal precision
Source: eLife. 2018 Jan 12;7:e29275. doi: 10.7554/eLife.29275 (PMC5794258; doi:10.7554/eLife.29275)
Supplement: Source Code 4. [file elife-29275-code4.zip › Count and intensity of immunofluorescent spots/XT3dIntensLabelROICallBackImarisSpots.m]

function XT3dIntensLabelROICallBackImarisSpots
global vImarisApplication ImInfo

%ImInfo.Cell(CellNr).NoSyn(jROI).posROI
%ImInfo.Cell(CellNr).NoSyn(jROI).posROI=[ix iy iz];
%load 'f:\imaris';
if isfield(ImInfo.Cell(1),'NoSyn')>0
  display('->create SpotsNoSyn');
  for iCell=1:size(ImInfo.Cell,2)
    if size(ImInfo.Cell(iCell).NoSyn,2)>0
      vSpotsPoints=vImarisApplication.GetFactory().CreateSpots();  vSpotsPoints.SetName(['SpotsNoSyn' num2str(iCell)]); SpotsPos=[]; SpotsTimeInd=[];  SpotsRadii=[];
      for jROI=1:size(ImInfo.Cell(iCell).NoSyn,2)
        SpotsPos(jROI,1)=((ImInfo.Cell(iCell).NoSyn(jROI).posROI(1)/ImInfo.vSize(1))*ImInfo.vImageSizeX)+ImInfo.vExtentMinX;
        SpotsPos(jROI,2)=(((ImInfo.vSize(2)-ImInfo.Cell(iCell).NoSyn(jROI).posROI(2))/ImInfo.vSize(2))*ImInfo.vImageSizeY)+ImInfo.vExtentMinY;
        SpotsPos(jROI,3)=((ImInfo.Cell(iCell).NoSyn(jROI).posROI(3)/ImInfo.vSize(3))*ImInfo.vImageSizeZ)+ImInfo.vExtentMinZ;
        SpotsTimeInd(jROI,1)=0;
        SpotsRadii(jROI,1)=0.3;
      end
      vSpotsPoints.Set([SpotsPos(:,1) SpotsPos(:,2) SpotsPos(:,3)], SpotsTimeInd(:), SpotsRadii(:));
      vImarisApplication.GetSurpassScene().AddChild(vSpotsPoints, -1);
    end
  end
else
  display('->no SpotsNoSyn');
end
