# Supplementary material for: The synaptic ribbon is critical for sound encoding at high rates and with temporal precision
Source: eLife. 2018 Jan 12;7:e29275. doi: 10.7554/eLife.29275 (PMC5794258; doi:10.7554/eLife.29275)
Supplement: Source Code 4. [file elife-29275-code4.zip › Count and intensity of immunofluorescent spots/XT3dIntensLabelROICallBackROImoveR.m]

function XT3dIntensLabelROICallBackROImoveR
global ImInfo
ImInfo.ROImoveR=str2num(get(ImInfo.gui.ROImoveR,'String'));
