# Supplementary material for: The synaptic ribbon is critical for sound encoding at high rates and with temporal precision
Source: eLife. 2018 Jan 12;7:e29275. doi: 10.7554/eLife.29275 (PMC5794258; doi:10.7554/eLife.29275)
Supplement: Source Code 4. [file elife-29275-code4.zip › Count and intensity of immunofluorescent spots/XT3dIntensLabelROICallBackSaveXLS.m]

function XT3dIntensLabelROICallBackSaveXLS
global vImarisApplication ImInfo fInfoLSM


clear XLSArray
if isfield(fInfoLSM,'Intens')>0
  display('-> Intens');
  XLSArray(1,1)={'IntensForAllChannel'};
  XLSArray(1,4)={'DoBackground'}; 
%{
  XLSArray(1,5)=[guiInfo.uilistDoIntensity(:,fInfoLSM.doBackground)];
  if isfield(fInfoLSM,'background')>0
    if isfield(fInfoLSM.background,'chan')>0
      XLSArray(1,6)={'Mean'}; for isChan=1:fInfoLSM.AnzChan XLSArray(1,6+isChan)={fInfoLSM.background.chan(isChan)}; end;
    end
  end  
  if isfield(fInfoLSM,'backgroundStd')>0
    if isfield(fInfoLSM.backgroundStd,'chan')>0    
      XLSArray(1,7+fInfoLSM.AnzChan)={'Std'}; for isChan=1:fInfoLSM.AnzChan XLSArray(1,7+fInfoLSM.AnzChan+isChan)={fInfoLSM.backgroundStd.chan(isChan)}; end;
    end
  end  
 %}   

  %XLSArray(2,4)={'+/-ROI'}; XLSArray(2,5)={fInfoLSM.roiProjRangeX}; XLSArray(2,6)={fInfoLSM.roiProjRangeY}; XLSArray(2,7)={fInfoLSM.roiProjRangeZ};
  XLSArray(2,4)={'+/-ROI'}; for iRoi=1:3 XLSArray(2,4+iRoi)={ImInfo.ROIsize(iRoi) }; end;
  XLSArray(2,9)={'+/-ROI FWHM'}; for iRoi=1:3 XLSArray(2,9+iRoi)={ImInfo.ROIsizeFWHM(iRoi) }; end;
  XLSArray(2,14)={'ImageSize'}; for iSize=1:3 XLSArray(2,14+iSize)={ImInfo.vSize(iSize)}; end; 

  for iLabelChan=1:size(fInfoLSM.Intens,2)
    if ImInfo.doFWHM doRows=12; else doRows=3; end;
    XLSArray(4,((iLabelChan-1)*(doRows+fInfoLSM.AnzChan))+1)={['chan ' num2str(iLabelChan)]};
    XLSArray(5,((iLabelChan-1)*(doRows+fInfoLSM.AnzChan))+1)={['SynXposPx ']};    
    XLSArray(5,((iLabelChan-1)*(doRows+fInfoLSM.AnzChan))+2)={['SynYposPx ']};
    XLSArray(5,((iLabelChan-1)*(doRows+fInfoLSM.AnzChan))+3)={['SynZposPx ']};
    for isIntensChan=1:fInfoLSM.AnzChan  
      XLSArray(5,((iLabelChan-1)*(doRows+fInfoLSM.AnzChan))+3+isIntensChan)={['IntensChan' num2str(isIntensChan)]}; 
    end;
    if ImInfo.doFWHM
      XLSArray(5,((iLabelChan-1)*(doRows+fInfoLSM.AnzChan))+7)={['SynGaussXposPx ']};
      XLSArray(5,((iLabelChan-1)*(doRows+fInfoLSM.AnzChan))+8)={['SynGaussXampInt ']};
      XLSArray(5,((iLabelChan-1)*(doRows+fInfoLSM.AnzChan))+9)={['SynGaussXfwhm �m']};
      XLSArray(5,((iLabelChan-1)*(doRows+fInfoLSM.AnzChan))+10)={['SynGaussYposPx ']};
      XLSArray(5,((iLabelChan-1)*(doRows+fInfoLSM.AnzChan))+11)={['SynGaussYampInt ']};
      XLSArray(5,((iLabelChan-1)*(doRows+fInfoLSM.AnzChan))+12)={['SynGaussYfwhm �m']};
      XLSArray(5,((iLabelChan-1)*(doRows+fInfoLSM.AnzChan))+13)={['SynGaussZposPx ']};
      XLSArray(5,((iLabelChan-1)*(doRows+fInfoLSM.AnzChan))+14)={['SynGaussZampInt ']};
      XLSArray(5,((iLabelChan-1)*(doRows+fInfoLSM.AnzChan))+15)={['SynGaussZfwhm �m']};
    end  
    
%fInfoLSM.Intens(iMbyHand).isCell(CellNr).IntensIntegral(jNrSynapse).chan(isChan);    

    if ~(isempty(fInfoLSM.MbyHand(iLabelChan).isNrSynapse))
      if fInfoLSM.MbyHand(iLabelChan).isNrSynapse>0
        CellNr=1;
        for jNrSynapse=1:fInfoLSM.MbyHand(iLabelChan).isNrSynapse
          if (size(fInfoLSM.Intens(iLabelChan).isCell(CellNr).IntensIntegral,2)>= jNrSynapse)                     
            XLSArray(jNrSynapse+5,((iLabelChan-1)*(doRows+fInfoLSM.AnzChan))+1)={fInfoLSM.Intens(iLabelChan).isCell(CellNr).SynXpos(jNrSynapse)};
            XLSArray(jNrSynapse+5,((iLabelChan-1)*(doRows+fInfoLSM.AnzChan))+2)={fInfoLSM.Intens(iLabelChan).isCell(CellNr).SynYpos(jNrSynapse)};
            XLSArray(jNrSynapse+5,((iLabelChan-1)*(doRows+fInfoLSM.AnzChan))+3)={fInfoLSM.Intens(iLabelChan).isCell(CellNr).SynZpos(jNrSynapse)};            
            for isIntensChan=1:size(fInfoLSM.Intens,2)
               XLSArray(jNrSynapse+5,((iLabelChan-1)*(doRows+fInfoLSM.AnzChan))+3+isIntensChan)={fInfoLSM.Intens(iLabelChan).isCell(CellNr).IntensIntegral(jNrSynapse).chan(isIntensChan)};
            end
          end 
          if ImInfo.doFWHM
            if isfield(fInfoLSM.Intens(iLabelChan),'isCell')>0
              if isfield(fInfoLSM.Intens(iLabelChan).isCell(CellNr),'SynGaussXposPx')>0
                if (size(fInfoLSM.Intens(iLabelChan).isCell(CellNr).SynGaussXposPx,2)>= jNrSynapse) 
                  if fInfoLSM.Intens(iLabelChan).isCell(CellNr).SynGaussXposPx(jNrSynapse)<=fInfoLSM.w 
                    XLSArray(jNrSynapse+5,((iLabelChan-1)*(doRows+fInfoLSM.AnzChan))+7)={fInfoLSM.Intens(iLabelChan).isCell(CellNr).SynGaussXposPx(jNrSynapse)}; 
                  end;  
                end;
                if (size(fInfoLSM.Intens(iLabelChan).isCell(CellNr).SynGaussXampInt,2)>= jNrSynapse) XLSArray(jNrSynapse+5,((iLabelChan-1)*(doRows+fInfoLSM.AnzChan))+8)={fInfoLSM.Intens(iLabelChan).isCell(CellNr).SynGaussXampInt(jNrSynapse)};end;
                if (size(fInfoLSM.Intens(iLabelChan).isCell(CellNr).SynGaussXfwhm,2)>= jNrSynapse) XLSArray(jNrSynapse+5,((iLabelChan-1)*(doRows+fInfoLSM.AnzChan))+9)={fInfoLSM.Intens(iLabelChan).isCell(CellNr).SynGaussXfwhm(jNrSynapse)};end;
              end
              if isfield(fInfoLSM.Intens(iLabelChan).isCell(CellNr),'SynGaussYposPx')>0
                if (size(fInfoLSM.Intens(iLabelChan).isCell(CellNr).SynGaussYposPx,2)>= jNrSynapse) 
                  if fInfoLSM.Intens(iLabelChan).isCell(CellNr).SynGaussYposPx(jNrSynapse)<=fInfoLSM.w 
                    XLSArray(jNrSynapse+5,((iLabelChan-1)*(doRows+fInfoLSM.AnzChan))+10)={fInfoLSM.Intens(iLabelChan).isCell(CellNr).SynGaussYposPx(jNrSynapse)};
                  end;
                end  
                if (size(fInfoLSM.Intens(iLabelChan).isCell(CellNr).SynGaussYampInt,2)>= jNrSynapse) XLSArray(jNrSynapse+5,((iLabelChan-1)*(doRows+fInfoLSM.AnzChan))+11)={fInfoLSM.Intens(iLabelChan).isCell(CellNr).SynGaussYampInt(jNrSynapse)};end;
                if (size(fInfoLSM.Intens(iLabelChan).isCell(CellNr).SynGaussYfwhm,2)>= jNrSynapse) XLSArray(jNrSynapse+5,((iLabelChan-1)*(doRows+fInfoLSM.AnzChan))+12)={fInfoLSM.Intens(iLabelChan).isCell(CellNr).SynGaussYfwhm(jNrSynapse)};end;
              end
              if isfield(fInfoLSM.Intens(iLabelChan).isCell(CellNr),'SynGaussZposPx')>0
                if (size(fInfoLSM.Intens(iLabelChan).isCell(CellNr).SynGaussZposPx,2)>= jNrSynapse) 
                  if fInfoLSM.Intens(iLabelChan).isCell(CellNr).SynGaussZposPx(jNrSynapse)<=fInfoLSM.w 
                    XLSArray(jNrSynapse+5,((iLabelChan-1)*(doRows+fInfoLSM.AnzChan))+13)={fInfoLSM.Intens(iLabelChan).isCell(CellNr).SynGaussZposPx(jNrSynapse)};
                  end;
                end;  
                if (size(fInfoLSM.Intens(iLabelChan).isCell(CellNr).SynGaussZampInt,2)>= jNrSynapse) XLSArray(jNrSynapse+5,((iLabelChan-1)*(doRows+fInfoLSM.AnzChan))+14)={fInfoLSM.Intens(iLabelChan).isCell(CellNr).SynGaussZampInt(jNrSynapse)};end;
                if (size(fInfoLSM.Intens(iLabelChan).isCell(CellNr).SynGaussZfwhm,2)>= jNrSynapse) XLSArray(jNrSynapse+5,((iLabelChan-1)*(doRows+fInfoLSM.AnzChan))+15)={fInfoLSM.Intens(iLabelChan).isCell(CellNr).SynGaussZfwhm(jNrSynapse)};end;
              end
             end  
          end
        end  
      end 
    end  
  end  
%  guiInfo.listInfoResult{iList}=['-> Intensity Syn']; if ~guiInfo.DoBatch  set(guiList.uiListBoxResult,'String',guiInfo.listInfoResult);drawnow; end; iList=iList+1;
  display([ 'saveXLS : ' fInfoLSM.FileXLS]); xlswrite([fInfoLSM.FileXLS],XLSArray,'IntensSyn'); 
%  if guiInfo.DoBatch [status,msginfo]=xlswrite([fullfile(guiInfo.localpath,[num2str(guiInfo.iBatch) '-' fInfoLSM.name]) '.XLS'],XLSArray,'IntensSyn'); end;
  
if ImInfo.doNoSynSumROI
    if isfield(fInfoLSM.Intens,'IntensNoSynSumROI')>0  
      clear XLSArray
      doRows=3;
      for iLabelChan=1:size(fInfoLSM.Intens,2)
        for isIntensChan=1:fInfoLSM.AnzChan  
          XLSArray(5,((iLabelChan-1)*(doRows+fInfoLSM.AnzChan))+doRows+isIntensChan)={['Intchan' num2str(isIntensChan)]};
          if size(fInfoLSM.Intens(iLabelChan).IntensNoSynSumROI,2)>0
            for iSum=1:size(fInfoLSM.Intens(iLabelChan).IntensNoSynSumROI,2)
              XLSArray(5+iSum,((iLabelChan-1)*(doRows+fInfoLSM.AnzChan))+doRows+isIntensChan)={round(fInfoLSM.Intens(iLabelChan).IntensNoSynSumROI(iSum).NoSynChan(isIntensChan))};
            end;
          end;
        end;
      end;  
      guiInfo.listInfoResult{iList}=['-> Intensity NoSyn']; if ~guiInfo.DoBatch  set(guiList.uiListBoxResult,'String',guiInfo.listInfoResult);drawnow; end; iList=iList+1;
      xlswrite([fInfoLSM.FileXLS],XLSArray,'IntensNoSyn'); 
      if guiInfo.DoBatch [status,msginfo]=xlswrite([fullfile(guiInfo.localpath,[num2str(guiInfo.iBatch) '-' fInfoLSM.name]) '.XLS'],XLSArray,'IntensNoSyn'); end;
    end
  end  
end 
display('-> SaveXLS');
