# Supplementary material for: The synaptic ribbon is critical for sound encoding at high rates and with temporal precision
Source: eLife. 2018 Jan 12;7:e29275. doi: 10.7554/eLife.29275 (PMC5794258; doi:10.7554/eLife.29275)
Supplement: Source Code 4. [file elife-29275-code4.zip › Count and intensity of immunofluorescent spots/XT3dIntensLabelROIReadSurpass.m]

function XT3dIntensLabelROIReadSurpass

global vImarisApplication ImInfo ImarisCell

ImarisCell=[];
ImInfo.Cell=[];
display('->XT3dIntensLabelROIReadSurpass');
vFactory=vImarisApplication.GetFactory; vSurpassScene=vImarisApplication.GetSurpassScene;
for vChildIndex=0:vSurpassScene.GetNumberOfChildren-1
  vDataItem=vSurpassScene.GetChild(vChildIndex); 
  if vFactory.IsDataContainer(vDataItem)
    if strfind(char(vDataItem.GetName),'Cell')>0
      s=char(vDataItem.GetName); CellNr=str2num(s(5:size(s,2))); 
      vDataContainer=vImarisApplication.GetFactory.ToDataContainer(vDataItem);
      for vChildIndexContainer=0:vDataContainer.GetNumberOfChildren-1
        vDataItemContainer=vDataContainer.GetChild(vChildIndexContainer); 
        %vMeasurementPoints=vImarisApplication.GetFactory.ToMeasurementPoints(vDataItemContainer); vMeasurementPointsValues=vMeasurementPoints.Get; vMeasurementPositions=vMeasurementPointsValues.mPositionsXYZ;
        if strcmp(vDataItemContainer.GetName,'V')
          display(['CellV ' num2str(CellNr) ]);
          vMeasurementPoints=vImarisApplication.GetFactory.ToMeasurementPoints(vDataItemContainer); vMeasurementPointsValues=vMeasurementPoints.Get; vMeasurementPositions=vMeasurementPointsValues.mPositionsXYZ;          
          ImarisCell(CellNr).ItemV=vMeasurementPoints; ImInfo.Cell(CellNr).V=vMeasurementPositions;
          for i=1:size(ImInfo.Cell(CellNr).V,1)
            ImInfo.Cell(CellNr).Vpix(i,1)=                round(((ImInfo.Cell(CellNr).V(i,1)-ImInfo.vExtentMinX )/ImInfo.vImageSizeX)*ImInfo.vSize(1));
            ImInfo.Cell(CellNr).Vpix(i,2)=ImInfo.vSize(2)-round(((ImInfo.Cell(CellNr).V(i,2)-ImInfo.vExtentMinY )/ImInfo.vImageSizeY)*ImInfo.vSize(2));
            ImInfo.Cell(CellNr).Vpix(i,3)=                round(((ImInfo.Cell(CellNr).V(i,3)-ImInfo.vExtentMinZ )/ImInfo.vImageSizeZ)*ImInfo.vSize(3));
          end  
        end  
        if strcmp(vDataItemContainer.GetName,'ROI')
          display(['CellROI ' num2str(CellNr) ]);
          ImarisCell(CellNr).ItemROI=vMeasurementPoints; ImInfo.Cell(CellNr).ROI=vMeasurementPositions;
          for i=1:size(ImInfo.Cell(CellNr).ROI,1)
            ImInfo.Cell(CellNr).ROIpix(i,1)=                round(((ImInfo.Cell(CellNr).ROI(i,1)-ImInfo.vExtentMinX )/ImInfo.vImageSizeX)*ImInfo.vSize(1));
            ImInfo.Cell(CellNr).ROIpix(i,2)=ImInfo.vSize(2)-round(((ImInfo.Cell(CellNr).ROI(i,2)-ImInfo.vExtentMinY )/ImInfo.vImageSizeY)*ImInfo.vSize(2));
            ImInfo.Cell(CellNr).ROIpix(i,3)=                round(((ImInfo.Cell(CellNr).ROI(i,3)-ImInfo.vExtentMinZ )/ImInfo.vImageSizeZ)*ImInfo.vSize(3));
          end  
          if size(ImInfo.Cell(CellNr).ROIpix)>0
            ImInfo.Cell(CellNr).maskROI=poly2mask(double(ImInfo.Cell(CellNr).ROIpix(:,1)),double(ImInfo.Cell(CellNr).ROIpix(:,2)),ImInfo.vSize(2),ImInfo.vSize(1)); % pic(:,:)=ImInfo.Cell(CellNr).mask; figure; imshow(pic,[]);
            ImInfo.Cell(CellNr).XMinROI=min(ImInfo.Cell(CellNr).ROIpix(:,1));ImInfo.Cell(CellNr).XMaxROI=max(ImInfo.Cell(CellNr).ROIpix(:,1));
            ImInfo.Cell(CellNr).YMinROI=min(ImInfo.Cell(CellNr).ROIpix(:,2));ImInfo.Cell(CellNr).YMaxROI=max(ImInfo.Cell(CellNr).ROIpix(:,2));
            ImInfo.Cell(CellNr).maskSyn=zeros(ImInfo.vSize(1),ImInfo.vSize(2),ImInfo.vSize(3));
            ImInfo.Cell(CellNr).maskMemb=zeros(ImInfo.vSize(1),ImInfo.vSize(2),ImInfo.vSize(3));            
          end  
        end  
      end
    end  
  end 
  if vFactory.IsMeasurementPoints(vDataItem)
    vMeasurementPoints=vImarisApplication.GetFactory.ToMeasurementPoints(vDataItem); vMeasurementPointsValues=vMeasurementPoints.Get; vMeasurementPositions=vMeasurementPointsValues.mPositionsXYZ;
    if strcmp(vDataItem.GetName,'Nuc')
      display('Nuc');
      ImInfo.NucXYZ.ItemV=vMeasurementPoints; ImInfo.NucXYZ.val=vMeasurementPositions; ImInfo.isCell=1; ImInfo.CellPosRange=0;ImInfo.NrOfCell=size(vMeasurementPositions,1);
      for iCell=1:ImInfo.NrOfCell
        list{iCell}=[' cell=' num2str(iCell)]; 
        ImInfo.NucXYZ.pix(iCell,1)=                (((ImInfo.NucXYZ.val(iCell,1)-ImInfo.vExtentMinX )/ImInfo.vImageSizeX)*ImInfo.vSize(1));
        ImInfo.NucXYZ.pix(iCell,2)=ImInfo.vSize(2)-(((ImInfo.NucXYZ.val(iCell,2)-ImInfo.vExtentMinY )/ImInfo.vImageSizeY)*ImInfo.vSize(2));
        ImInfo.NucXYZ.pix(iCell,3)=                (((ImInfo.NucXYZ.val(iCell,3)-ImInfo.vExtentMinZ )/ImInfo.vImageSizeZ)*ImInfo.vSize(3));
        if ~(iCell==1) ImInfo.CellPosRange=ImInfo.CellPosRange+(ImInfo.NucXYZ.pix(iCell,1)-ImInfo.NucXYZ.pix(iCell-1,1))/4; end;
      end; 
      if isfield(ImInfo,'uiListBoxMeasureCell') set(ImInfo.uiListBoxMeasureCell,'String',list,'Value',1); ImInfo.CellPosRange=round(ImInfo.CellPosRange/(size(vMeasurementPositions,1)-1)); end;
    end;
    if strcmp(vDataItem.GetName,'NucBase')
      display('NucBase');        
      ImInfo.NucXYZbase.ItemV=vMeasurementPoints; ImInfo.NucXYZbase.val=vMeasurementPositions; 
      for iCell=1:size(vMeasurementPositions,1)
        ImInfo.NucXYZbase.pix(iCell,1)=                (((ImInfo.NucXYZbase.val(iCell,1)-ImInfo.vExtentMinX )/ImInfo.vImageSizeX)*ImInfo.vSize(1));
        ImInfo.NucXYZbase.pix(iCell,2)=ImInfo.vSize(2)-(((ImInfo.NucXYZbase.val(iCell,2)-ImInfo.vExtentMinY )/ImInfo.vImageSizeY)*ImInfo.vSize(2));
        ImInfo.NucXYZbase.pix(iCell,3)=                (((ImInfo.NucXYZbase.val(iCell,3)-ImInfo.vExtentMinZ )/ImInfo.vImageSizeZ)*ImInfo.vSize(3));
      end;
    end 
    if strcmp(vDataItem.GetName,'ROISpotsXY')
      display('ROISpotsXY');
      ImInfo.ROISpotsXY.ItemV=vMeasurementPoints; ImInfo.ROISpotsXY.val=vMeasurementPositions; 
      for iROIpt=1:size(vMeasurementPositions,1)
        ImInfo.ROISpotsXY.ROIpix(iROIpt,1)=                round(((ImInfo.ROISpotsXY.val(iROIpt,1)-ImInfo.vExtentMinX )/ImInfo.vImageSizeX)*ImInfo.vSize(1));
        ImInfo.ROISpotsXY.ROIpix(iROIpt,2)=ImInfo.vSize(2)-round(((ImInfo.ROISpotsXY.val(iROIpt,2)-ImInfo.vExtentMinY )/ImInfo.vImageSizeY)*ImInfo.vSize(2));
        ImInfo.ROISpotsXY.ROIpix(iROIpt,3)=                round(((ImInfo.ROISpotsXY.val(iROIpt,3)-ImInfo.vExtentMinZ )/ImInfo.vImageSizeZ)*ImInfo.vSize(3));
      end;
      ImInfo.ROISpotsXY.mask=poly2mask(double(ImInfo.ROISpotsXY.ROIpix(:,1)),double(ImInfo.ROISpotsXY.ROIpix(:,2)),ImInfo.vSize(2),ImInfo.vSize(1)); % pic(:,:)=ImInfo.ROISpotsXY.mask; figure; imshow(pic,[]);
    end  
    if strcmp(vDataItem.GetName,'BackGrd')
      display('BackGrd');
      ImInfo.ROIBackGrd.ItemV=vMeasurementPoints; ImInfo.BackGrd.val=vMeasurementPositions; 
      for iROIpt=1:size(vMeasurementPositions,1)
        ImInfo.BackGrd.ROIpix(iROIpt,1)=                round(((ImInfo.BackGrd.val(iROIpt,1)-ImInfo.vExtentMinX )/ImInfo.vImageSizeX)*ImInfo.vSize(1));
        ImInfo.BackGrd.ROIpix(iROIpt,2)=ImInfo.vSize(2)-round(((ImInfo.BackGrd.val(iROIpt,2)-ImInfo.vExtentMinY )/ImInfo.vImageSizeY)*ImInfo.vSize(2));
        ImInfo.BackGrd.ROIpix(iROIpt,3)=                round(((ImInfo.BackGrd.val(iROIpt,3)-ImInfo.vExtentMinZ )/ImInfo.vImageSizeZ)*ImInfo.vSize(3));
      end;
      ImInfo.BackGrdROI.mask=poly2mask(double(ImInfo.BackGrd.ROIpix(:,1)),double(ImInfo.BackGrd.ROIpix(:,2)),ImInfo.vSize(2),ImInfo.vSize(1)); 
      ImInfo.BackGrdROI.XMin=min(ImInfo.BackGrd.ROIpix(:,1));ImInfo.BackGrdROI.XMax=max(ImInfo.BackGrd.ROIpix(:,1));
      ImInfo.BackGrdROI.YMin=min(ImInfo.BackGrd.ROIpix(:,2));ImInfo.BackGrdROI.YMax=max(ImInfo.BackGrd.ROIpix(:,2));
    end  
  end  
  if vFactory.IsSpots(vDataItem)
    if strfind(char(vDataItem.GetName),'Spots')>0
      if strfind(char(vDataItem.GetName),'EditSpots')>0
        s=char(vDataItem.GetName); ChanNr=str2num(s(10:size(s,2))); 
        vSpots=vImarisApplication.GetFactory.ToSpots(vDataItem); vSpotsValues=vSpots.Get; vSpotPositions=vSpotsValues.mPositionsXYZ; display(['EditSpots ' num2str(size(vSpotPositions,1))  '  ChanNr ' num2str(ChanNr)]);
        for iSpot=1:size(vSpotPositions,1);        
          ImInfo.MbyHand(ChanNr).SynXpos(iSpot)=                (((vSpotPositions(iSpot,1)-ImInfo.vExtentMinX )/ImInfo.vImageSizeX)*ImInfo.vSize(1));
          ImInfo.MbyHand(ChanNr).SynYpos(iSpot)=ImInfo.vSize(2)-(((vSpotPositions(iSpot,2)-ImInfo.vExtentMinY )/ImInfo.vImageSizeY)*ImInfo.vSize(2));
          ImInfo.MbyHand(ChanNr).SynZpos(iSpot)=                (((vSpotPositions(iSpot,3)-ImInfo.vExtentMinZ )/ImInfo.vImageSizeZ)*ImInfo.vSize(3));
        end  
        ImInfo.MbyHand(ChanNr).isNrSynapse=size(vSpotPositions,1);
      else  
        s=char(vDataItem.GetName); ChanNr=str2num(s(6:size(s,2))); 
        vSpots=vImarisApplication.GetFactory.ToSpots(vDataItem); vSpotsValues=vSpots.Get; vSpotPositions=vSpotsValues.mPositionsXYZ; display(['Spots ' num2str(size(vSpotPositions,1))  '  ChanNr ' num2str(ChanNr)]);
        for iSpot=1:size(vSpotPositions,1);
          ImInfo.CellSynaVector(ChanNr).SynapseXPix(iSpot)=                (((vSpotPositions(iSpot,1)-ImInfo.vExtentMinX )/ImInfo.vImageSizeX)*ImInfo.vSize(1));
          ImInfo.CellSynaVector(ChanNr).SynapseYPix(iSpot)=ImInfo.vSize(2)-(((vSpotPositions(iSpot,2)-ImInfo.vExtentMinY )/ImInfo.vImageSizeY)*ImInfo.vSize(2));
          ImInfo.CellSynaVector(ChanNr).SynapseZPix(iSpot)=                (((vSpotPositions(iSpot,3)-ImInfo.vExtentMinZ )/ImInfo.vImageSizeZ)*ImInfo.vSize(3));
          ImInfo.CellSynaVector(ChanNr).SizePixelSyn(iSpot)=1;  
        end;
        ImInfo.CellSynaVector(ChanNr).isNrSynapse=size(vSpotPositions,1);
        ImInfo.vSpotPositions=vSpotPositions;
      end;
    end;
  end;
  if vFactory.IsSurfaces(vDataItem) 
    vSurfaces=vImarisApplication.GetFactory.ToSurfaces(vDataItem);
    vNumberOfSurfaces=vSurfaces.GetNumberOfSurfaces;
    vSurfacesName=char(vSurfaces.GetName);
    display(['SurfacesName: ' vSurfacesName '  NrOf:' num2str(vNumberOfSurfaces)]);
  end;
end;
