# Supplementary material for: The synaptic ribbon is critical for sound encoding at high rates and with temporal precision
Source: eLife. 2018 Jan 12;7:e29275. doi: 10.7554/eLife.29275 (PMC5794258; doi:10.7554/eLife.29275)
Supplement: Source Code 4. [file elife-29275-code4.zip › Count and intensity of immunofluorescent spots/XT3dIntensLabelROISetParam.m]

function XT3dIntensLabelROISetParam

global fInfoLSM ImInfo guiInfo

display(['noCell ' num2str(size(ImInfo.Cell,2))]);
if size(ImInfo.Cell,2)>0
  for iCell=1:size(ImInfo.Cell,2)
    if isfield(ImInfo.Cell(iCell),'ROIpix')
      if size(ImInfo.Cell(iCell).ROIpix)>0
        fInfoLSM.IsUsedCell(iCell)=1;            
        fInfoLSM.NucCell(iCell).isROI=1;
        fInfoLSM.NucCell(iCell).xi=double(ImInfo.Cell(iCell).ROIpix(:,1)); fInfoLSM.NucCell(iCell).xiMin=min(fInfoLSM.NucCell(iCell).xi); fInfoLSM.NucCell(iCell).xiMax=max(fInfoLSM.NucCell(iCell).xi);
        fInfoLSM.NucCell(iCell).yi=double(ImInfo.Cell(iCell).ROIpix(:,2)); fInfoLSM.NucCell(iCell).yiMin=min(fInfoLSM.NucCell(iCell).yi); fInfoLSM.NucCell(iCell).yiMax=max(fInfoLSM.NucCell(iCell).yi);
        fInfoLSM.NucCell(iCell).centXYZ(1)=ImInfo.NucXYZ.pix(iCell,1);
        fInfoLSM.NucCell(iCell).centXYZ(2)=ImInfo.vSize(2)-ImInfo.NucXYZ.pix(iCell,2);
        fInfoLSM.NucCell(iCell).centXYZ(3)=ImInfo.NucXYZ.pix(iCell,3);
      else
        fInfoLSM.IsUsedCell(iCell)=0;
        fInfoLSM.NucCell(iCell).isROI=0;
      end;
    else  
      fInfoLSM.NucCell(iCell).isROI=0; fInfoLSM.NucCell(iCell).xi=[]; fInfoLSM.NucCell(iCell).yi=[]; fInfoLSM.IsUsedCell(iCell)=0;
    end;
  end;
end;

if strfind(guiInfo.IsVers,'R2016a')>0 [guiInfo.pathstr,guiInfo.name,guiInfo.ext]=fileparts(fInfoLSM.file);  else [guiInfo.pathstr,guiInfo.name,guiInfo.ext,guiInfo.versn]=fileparts(fInfoLSM.file); end
fInfoLSM.onlyFName=guiInfo.name;
fInfoLSM.name=guiInfo.name;
fInfoLSM.fileBody=[fullfile(guiInfo.pathstr,guiInfo.name)];
fInfoLSM.AnzChan=ImInfo.vNumberOfChannels;
fInfoLSM.NrSclicesZ=ImInfo.vSize(3);
fInfoLSM.h=ImInfo.vSize(2);
fInfoLSM.w=ImInfo.vSize(1);
guiInfo.MaxUsedCell=size(ImInfo.Cell,2);
fInfoLSM.doBackgroundMeanDensity=0;
fInfoLSM.YtoZ=1/ImInfo.YtoZ;
fInfoLSM.PixelType=ImInfo.PixelType;
fInfoLSM.chanSynapse=1;
fInfoLSM.doBackground=ImInfo.doBackground;
guiInfo.uilistDoIntensity=[];
guiInfo.uilistDoIntensity{1}=[' none  '];
guiInfo.uilistDoIntensity{2}=[' ROI   '];
fInfoLSM.PhysicalSize(1)=ImInfo.vImageVoxelSizeX;
fInfoLSM.PhysicalSize(2)=ImInfo.vImageVoxelSizeY;
fInfoLSM.PhysicalSize(3)=ImInfo.vImageVoxelSizeZ;

if isfield(ImInfo,'CellSynaVector') fInfoLSM.CellSynaVector=ImInfo.CellSynaVector; end;
if isfield(ImInfo,'MbyHand') fInfoLSM.MbyHand=ImInfo.MbyHand; end;

if ImInfo.doPerCell
  if size(ImInfo.Cell,2)>0
    for iMbyHand=1:size(fInfoLSM.MbyHand,2)
      if fInfoLSM.MbyHand(iMbyHand).isNrSynapse>0
        for iCell=1:size(fInfoLSM.NucCell,2)
          if size(ImInfo.Cell(iCell).ROIpix)>0
            for jNrSynapse=1:fInfoLSM.MbyHand(iMbyHand).isNrSynapse
              if ImInfo.Cell(iCell).maskROI(round(fInfoLSM.MbyHand(iMbyHand).SynYpos(jNrSynapse)),round(fInfoLSM.MbyHand(iMbyHand).SynXpos(jNrSynapse)))==1
                fInfoLSM.MbyHandSyn2Cell(iMbyHand).isCell(jNrSynapse)=iCell;  
                fInfoLSM.MbyHandSyn2Cell(iMbyHand).SynXpos(jNrSynapse)=fInfoLSM.MbyHand(iMbyHand).SynXpos(jNrSynapse);
                fInfoLSM.MbyHandSyn2Cell(iMbyHand).SynYpos(jNrSynapse)=fInfoLSM.MbyHand(iMbyHand).SynYpos(jNrSynapse);
                fInfoLSM.MbyHandSyn2Cell(iMbyHand).SynZpos(jNrSynapse)=fInfoLSM.MbyHand(iMbyHand).SynZpos(jNrSynapse);
              else
                if iCell==1 fInfoLSM.MbyHandSyn2Cell(iMbyHand).isCell(jNrSynapse)=NaN; end;
              end;
            end;
          end;
        end;
      end;
    end; 
  end;  
end;
