# Supplementary material for: The synaptic ribbon is critical for sound encoding at high rates and with temporal precision
Source: eLife. 2018 Jan 12;7:e29275. doi: 10.7554/eLife.29275 (PMC5794258; doi:10.7554/eLife.29275)
Supplement: Source Code 4. [file elife-29275-code4.zip › Count and intensity of immunofluorescent spots/XT3dMarkByHand.m]

% <CustomTools>
%   <Menu>
%    <Submenu name="InnerEarLab">
%      <Submenu name="Synapse">
%        <Item name="XT3d MarkByHand" icon="Matlab" tooltip="XT3dMarkByHand">
%          <Command>MatlabXT::XT3dMarkByHand(%i)</Command>
%        </Item>
%      </Submenu>
%    </Submenu>
%   </Menu>
% </CustomTools>
%
%  Description:
%

function XT3dMarkByHand(aImarisApplicationID)

if isempty(cell2mat(strfind(javaclasspath('-all'), 'ImarisLib.jar'))) mlock; javaaddpath ImarisLib.jar; munlock; end;

global vImarisApplication ImInfo ImarisCell fInfoLSM guiInfo

display(computer); display(version); guiInfo.IsVers=version;
%addpath('W:\public\Software\Imaris\matlab\XT3dMarkByHand');
%addpath('W:\public\Software\Imaris\matlab\IO');

% connect to Imaris interface
if ~isa(aImarisApplicationID, 'Imaris.IApplicationPrxHelper')
  vImarisLib=ImarisLib;
  if ischar(aImarisApplicationID)
    aImarisApplicationID=round(str2double(aImarisApplicationID));
  end
  vImarisApplication=vImarisLib.GetApplication(aImarisApplicationID);
else
  vImarisApplication=aImarisApplicationID;
end

% XTension specific code starts here ------------------------------------------
setGUIPos;ImInfo.guiVer=uicontrol('Style', 'text', 'String', 'ver 062016', 'FontName', 'Times New Roman', 'FontSize', 10,'Units','normalized','Position', [0.03 0.95 0.17 0.03], 'DeleteFcn', 'XTObjectManager(-1)');
guiInfo.MarkByHandfig=get(ImInfo.guiVer,'Parent'); set(guiInfo.MarkByHandfig, 'Position', guiInfo.uiPos.MarkByHandFig,'NumberTitle','off','menubar','none','name','MarkByHand');

MarkByHand(1);
