# Supplementary material for: The synaptic ribbon is critical for sound encoding at high rates and with temporal precision
Source: eLife. 2018 Jan 12;7:e29275. doi: 10.7554/eLife.29275 (PMC5794258; doi:10.7554/eLife.29275)
Supplement: Source Code 4. [file elife-29275-code4.zip › Count and intensity of immunofluorescent spots/XT3dMarkByHandIsInROI.m]

function XT3dMarkByHandIsInROI
global ImInfo ImarisCell fInfoLSM

if isfield(fInfoLSM,'MbyHand')
  if isfield(fInfoLSM.MbyHand(fInfoLSM.chanSynapse),'isNrSynapse')
    if fInfoLSM.MbyHand(fInfoLSM.chanSynapse).isNrSynapse>0
      x=double(ImInfo.ROISpotsXY.px(:,1)); y=fInfoLSM.h-double(ImInfo.ROISpotsXY.px(:,2)); BW=[]; BW=poly2mask(x,y,fInfoLSM.h,fInfoLSM.w); 
      MbyHandTmp=[];Syn=0; %f=figure;imshow(BW,[]); size(BW)
      for iSyn=1:fInfoLSM.MbyHand(fInfoLSM.chanSynapse).isNrSynapse
        if (round(fInfoLSM.MbyHand(fInfoLSM.chanSynapse).SynYpos(iSyn))>0 && round(fInfoLSM.MbyHand(fInfoLSM.chanSynapse).SynYpos(iSyn))<=size(BW,1) && ...
            round(fInfoLSM.MbyHand(fInfoLSM.chanSynapse).SynXpos(iSyn))>0 && round(fInfoLSM.MbyHand(fInfoLSM.chanSynapse).SynXpos(iSyn))<=size(BW,2))
          %display([num2str(iSyn) '  ' num2str(round(fInfoLSM.MbyHand(fInfoLSM.chanSynapse).SynYpos(iSyn))) '  ' num2str(round(fInfoLSM.MbyHand(fInfoLSM.chanSynapse).SynXpos(iSyn)))]);
          if (BW(round(fInfoLSM.MbyHand(fInfoLSM.chanSynapse).SynYpos(iSyn)),round(fInfoLSM.MbyHand(fInfoLSM.chanSynapse).SynXpos(iSyn)))==1)
            Syn=Syn+1;
            MbyHandTmp(fInfoLSM.chanSynapse).SynXpos(Syn)=fInfoLSM.MbyHand(fInfoLSM.chanSynapse).SynXpos(iSyn);
            MbyHandTmp(fInfoLSM.chanSynapse).SynYpos(Syn)=fInfoLSM.MbyHand(fInfoLSM.chanSynapse).SynYpos(iSyn);
            MbyHandTmp(fInfoLSM.chanSynapse).SynZpos(Syn)=fInfoLSM.MbyHand(fInfoLSM.chanSynapse).SynZpos(iSyn);
          end
        end  
      end
      fInfoLSM.MbyHand(fInfoLSM.chanSynapse).SynXpos=[];fInfoLSM.MbyHand(fInfoLSM.chanSynapse).SynYpos=[];fInfoLSM.MbyHand(fInfoLSM.chanSynapse).SynZpos=[];
      fInfoLSM.MbyHand(fInfoLSM.chanSynapse).isNrSynapse=Syn;
      for iSyn=1:fInfoLSM.MbyHand(fInfoLSM.chanSynapse).isNrSynapse
        fInfoLSM.MbyHand(fInfoLSM.chanSynapse).SynXpos(iSyn)=MbyHandTmp(fInfoLSM.chanSynapse).SynXpos(iSyn);
        fInfoLSM.MbyHand(fInfoLSM.chanSynapse).SynYpos(iSyn)=MbyHandTmp(fInfoLSM.chanSynapse).SynYpos(iSyn);
        fInfoLSM.MbyHand(fInfoLSM.chanSynapse).SynZpos(iSyn)=MbyHandTmp(fInfoLSM.chanSynapse).SynZpos(iSyn);
      end
    end
  end
end  
