# Supplementary material for: The synaptic ribbon is critical for sound encoding at high rates and with temporal precision
Source: eLife. 2018 Jan 12;7:e29275. doi: 10.7554/eLife.29275 (PMC5794258; doi:10.7554/eLife.29275)
Supplement: Source Code 4. [file elife-29275-code4.zip › Count and intensity of immunofluorescent spots/XT3dMarkByHandReadImage.m]

function XT3dMarkByHandReadImage

global vImarisApplication ImInfo ImarisCell 

display('->XT3dDensityReadImage');
vImage=vImarisApplication.GetDataSet(); if isequal(vImage, []) display('An image must be loaded for this XTension');	return; end;
ImInfo.vNumberOfTimePoints=vImage.GetSizeT; 
ImInfo.vNumberOfChannels=vImage.GetSizeC;   
ImInfo.isType=vImage.GetType;               
ImInfo.vSize=[vImage.GetSizeX,vImage.GetSizeY,vImage.GetSizeZ];

ImInfo.vExtentMinX=vImage.GetExtendMinX; ImInfo.vExtentMaxX=vImage.GetExtendMaxX; ImInfo.vImageSizeX=(ImInfo.vExtentMaxX-ImInfo.vExtentMinX); ImInfo.vImageVoxelSizeX=ImInfo.vImageSizeX/vImage.GetSizeX;
ImInfo.vExtentMinY=vImage.GetExtendMinY; ImInfo.vExtentMaxY=vImage.GetExtendMaxY; ImInfo.vImageSizeY=(ImInfo.vExtentMaxY-ImInfo.vExtentMinY); ImInfo.vImageVoxelSizeY=ImInfo.vImageSizeY/vImage.GetSizeY;
ImInfo.vExtentMinZ=vImage.GetExtendMinZ; ImInfo.vExtentMaxZ=vImage.GetExtendMaxZ; ImInfo.vImageSizeZ=(ImInfo.vExtentMaxZ-ImInfo.vExtentMinZ); ImInfo.vImageVoxelSizeZ=ImInfo.vImageSizeZ/vImage.GetSizeZ;
ImInfo.YtoZ=(ImInfo.vImageSizeY/vImage.GetSizeY)/(ImInfo.vImageSizeZ/vImage.GetSizeZ);

ImInfo.ImDataXYZ=[];                                      % ImDataXYZ : time channel x y z  
for vChannel=1:ImInfo.vNumberOfChannels
%for vChannel=2:2
  for vTime=1:ImInfo.vNumberOfTimePoints
    vImage3D=[];
    if strcmp(ImInfo.isType,'eTypeUInt8') vImage3D=typecast(vImage.GetDataVolumeAs1DArrayBytes(vChannel-1,vTime-1),'uint8'); ImInfo.PixelType=1;
      elseif strcmp(ImInfo.isType,'eTypeUInt16') vImage3D=typecast(vImage.GetDataVolumeAs1DArrayShorts(vChannel-1,vTime-1),'uint16'); ImInfo.PixelType=3;
      elseif strcmp(ImInfo.isType,'eTypeFloat')  vImage3D=vImage.GetDataVolumeAs1DArrayFloats(vChannel-1,vTime-1);
    end;
    vImage3D=reshape(vImage3D,ImInfo.vSize); ImInfo.ImDataXYZ(vTime,vChannel,:,:,:)=vImage3D(:,:,:);
  end;
end;
display(['size ImDataXYZ: ' num2str(size(ImInfo.ImDataXYZ))]);
