# Supplementary material for: The synaptic ribbon is critical for sound encoding at high rates and with temporal precision
Source: eLife. 2018 Jan 12;7:e29275. doi: 10.7554/eLife.29275 (PMC5794258; doi:10.7554/eLife.29275)
Supplement: Source Code 4. [file elife-29275-code4.zip › Count and intensity of immunofluorescent spots/XT3dMarkByHandReadSurpass.m]

function XT3dMarkByHandReadSurpass

global vImarisApplication ImInfo ImarisCell fInfoLSM

ImarisCell=[];
ImInfo.Cell=[];
display('->XT3dMarkByHandReadSurpass');
vFactory=vImarisApplication.GetFactory; vSurpassScene=vImarisApplication.GetSurpassScene;
for vChildIndex=0:vSurpassScene.GetNumberOfChildren-1
  vDataItem=vSurpassScene.GetChild(vChildIndex); 
  if vFactory.IsDataContainer(vDataItem)
    if strfind(char(vDataItem.GetName),'Cell')>0
      display('Cell');
      s=char(vDataItem.GetName); CellNr=str2num(s(5:size(s,2))); 
      vDataContainer=vImarisApplication.GetFactory.ToDataContainer(vDataItem);
      for vChildIndexContainer=0:vDataContainer.GetNumberOfChildren-1
        vDataItemContainer=vDataContainer.GetChild(vChildIndexContainer); 
        if vFactory.IsMeasurementPoints(vDataItemContainer)
          vMeasurementPoints=vImarisApplication.GetFactory.ToMeasurementPoints(vDataItemContainer); 
          vMeasurementPointsValues=vMeasurementPoints.Get; 
          vMeasurementPositions=vMeasurementPointsValues.mPositionsXYZ;
          if strcmp(vDataItemContainer.GetName,'V')
            ImarisCell(CellNr).ItemV=vMeasurementPoints; ImInfo.Cell(CellNr).V=vMeasurementPositions;
            for i=1:size(ImInfo.Cell(CellNr).V,1)
              ImInfo.Cell(CellNr).Vpx(i,1)=round(((ImInfo.Cell(CellNr).V(i,1)-ImInfo.vExtentMinX )/ImInfo.vImageSizeX)*ImInfo.vSize(1));
              ImInfo.Cell(CellNr).Vpx(i,2)=ImInfo.vSize(2)-round(((ImInfo.Cell(CellNr).V(i,2)-ImInfo.vExtentMinY )/ImInfo.vImageSizeY)*ImInfo.vSize(2));
              ImInfo.Cell(CellNr).Vpx(i,3)=round(((ImInfo.Cell(CellNr).V(i,3)-ImInfo.vExtentMinZ )/ImInfo.vImageSizeZ)*ImInfo.vSize(3));
            end  
          end  
          if strcmp(vDataItemContainer.GetName,'ROI')
            ImarisCell(CellNr).ItemROI=vMeasurementPoints; ImInfo.Cell(CellNr).ROI=vMeasurementPositions;
            for i=1:size(ImInfo.Cell(CellNr).ROI,1)
              ImInfo.Cell(CellNr).ROIpx(i,1)=round(((ImInfo.Cell(CellNr).ROI(i,1)-ImInfo.vExtentMinX )/ImInfo.vImageSizeX)*ImInfo.vSize(1));
              ImInfo.Cell(CellNr).ROIpx(i,2)=ImInfo.vSize(2)-round(((ImInfo.Cell(CellNr).ROI(i,2)-ImInfo.vExtentMinY )/ImInfo.vImageSizeY)*ImInfo.vSize(2));
              ImInfo.Cell(CellNr).ROIpx(i,3)=round(((ImInfo.Cell(CellNr).ROI(i,2)-ImInfo.vExtentMinZ )/ImInfo.vImageSizeZ)*ImInfo.vSize(3));
            end  
          end  
        end  
      end
    end  
  end 
  if vFactory.IsMeasurementPoints(vDataItem)
    vMeasurementPoints=vImarisApplication.GetFactory.ToMeasurementPoints(vDataItem); 
    vMeasurementPointsValues=vMeasurementPoints.Get; 
    vMeasurementPositions=vMeasurementPointsValues.mPositionsXYZ;
    if strcmp(vDataItem.GetName,'Nuc')
      display('Nuc');
      ImInfo.NucXYZ.ItemV=vMeasurementPoints; ImInfo.NucXYZ.val=vMeasurementPositions; ImInfo.isCell=1; ImInfo.CellPosRange=0;ImInfo.NrOfCell=size(vMeasurementPositions,1);
      for iCell=1:ImInfo.NrOfCell
        list{iCell}=[' cell=' num2str(iCell)]; 
        ImInfo.NucXYZ.px(iCell,1)=round(((ImInfo.NucXYZ.val(iCell,1)-ImInfo.vExtentMinX )/ImInfo.vImageSizeX)*ImInfo.vSize(1));
        ImInfo.NucXYZ.px(iCell,2)=round(((ImInfo.NucXYZ.val(iCell,2)-ImInfo.vExtentMinY )/ImInfo.vImageSizeY)*ImInfo.vSize(2));
        ImInfo.NucXYZ.px(iCell,3)=round(((ImInfo.NucXYZ.val(iCell,3)-ImInfo.vExtentMinZ )/ImInfo.vImageSizeZ)*ImInfo.vSize(3));
        if ~(iCell==1) ImInfo.CellPosRange=ImInfo.CellPosRange+(ImInfo.NucXYZ.px(iCell,1)-ImInfo.NucXYZ.px(iCell-1,1))/4; end;
      end; 
      if isfield(ImInfo,'uiListBoxMeasureCell') set(ImInfo.uiListBoxMeasureCell,'String',list,'Value',1); ImInfo.CellPosRange=round(ImInfo.CellPosRange/(size(vMeasurementPositions,1)-1)); end;
    end;
    if strcmp(vDataItem.GetName,'NucBase')
      display('NucBase');        
      ImInfo.NucXYZbase.ItemV=vMeasurementPoints; ImInfo.NucXYZbase.val=vMeasurementPositions; 
      for iCell=1:size(vMeasurementPositions,1)
        ImInfo.NucXYZbase.px(iCell,1)=round(((ImInfo.NucXYZbase.val(iCell,1)-ImInfo.vExtentMinX )/ImInfo.vImageSizeX)*ImInfo.vSize(1));
        ImInfo.NucXYZbase.px(iCell,2)=round(((ImInfo.NucXYZbase.val(iCell,2)-ImInfo.vExtentMinY )/ImInfo.vImageSizeY)*ImInfo.vSize(2));
        ImInfo.NucXYZbase.px(iCell,3)=round(((ImInfo.NucXYZbase.val(iCell,3)-ImInfo.vExtentMinZ )/ImInfo.vImageSizeZ)*ImInfo.vSize(3));
      end;
    end 
    if strcmp(vDataItem.GetName,'ROISpotsXY')
      display('ROISpotsXY');
      ImInfo.ROISpotsXY.ItemV=vMeasurementPoints; ImInfo.ROISpotsXY.val=vMeasurementPositions; 
      for iROIpt=1:size(vMeasurementPositions,1)
        ImInfo.ROISpotsXY.px(iROIpt,1)=round(((ImInfo.ROISpotsXY.val(iROIpt,1)-ImInfo.vExtentMinX )/ImInfo.vImageSizeX)*ImInfo.vSize(1));
        ImInfo.ROISpotsXY.px(iROIpt,2)=round(((ImInfo.ROISpotsXY.val(iROIpt,2)-ImInfo.vExtentMinY )/ImInfo.vImageSizeY)*ImInfo.vSize(2));
        ImInfo.ROISpotsXY.px(iROIpt,3)=round(((ImInfo.ROISpotsXY.val(iROIpt,3)-ImInfo.vExtentMinZ )/ImInfo.vImageSizeZ)*ImInfo.vSize(3));
      end;
    end  
  end  
  if vFactory.IsSpots(vDataItem)
    if strfind(char(vDataItem.GetName),'Spots')>0
      if strfind(char(vDataItem.GetName),'EditSpots')>0
        s=char(vDataItem.GetName); ChanNr=str2num(s(10:size(s,2)));
        vSpots=vImarisApplication.GetFactory.ToSpots(vDataItem); vSpotsValues=vSpots.Get; vSpotPositions=vSpotsValues.mPositionsXYZ;
        for iSpot=1:size(vSpotPositions,1);
          fInfoLSM.MbyHand(ChanNr).SynXpos(iSpot)=                (((vSpotPositions(iSpot,1)-ImInfo.vExtentMinX )/ImInfo.vImageSizeX)*ImInfo.vSize(1));
          fInfoLSM.MbyHand(ChanNr).SynYpos(iSpot)=ImInfo.vSize(2)-(((vSpotPositions(iSpot,2)-ImInfo.vExtentMinY )/ImInfo.vImageSizeY)*ImInfo.vSize(2));
          fInfoLSM.MbyHand(ChanNr).SynZpos(iSpot)=                (((vSpotPositions(iSpot,3)-ImInfo.vExtentMinZ )/ImInfo.vImageSizeZ)*ImInfo.vSize(3));
          fInfoLSM.MbyHand(ChanNr).SizePixelSyn(iSpot)=1;  
        end;
        fInfoLSM.MbyHand(ChanNr).isNrSynapse=size(vSpotPositions,1); 
        display(['EditSpots ' num2str(size(vSpotPositions,1))  '  ChanNr ' num2str(ChanNr)]);
      else  
        if strfind(char(vDataItem.GetName),'SpotsNoSyn')>0
          display('SpotsNoSyn');
        else  
          s=char(vDataItem.GetName); ChanNr=str2num(s(6:size(s,2))); 
          vSpots=vImarisApplication.GetFactory.ToSpots(vDataItem); vSpotsValues=vSpots.Get; vSpotPositions=vSpotsValues.mPositionsXYZ;
          for iSpot=1:size(vSpotPositions,1);
            ImInfo.CellSynaVector(ChanNr).SynapseXPix(iSpot)=                (((vSpotPositions(iSpot,1)-ImInfo.vExtentMinX )/ImInfo.vImageSizeX)*ImInfo.vSize(1));
            ImInfo.CellSynaVector(ChanNr).SynapseYPix(iSpot)=ImInfo.vSize(2)-(((vSpotPositions(iSpot,2)-ImInfo.vExtentMinY )/ImInfo.vImageSizeY)*ImInfo.vSize(2));
            ImInfo.CellSynaVector(ChanNr).SynapseZPix(iSpot)=                (((vSpotPositions(iSpot,3)-ImInfo.vExtentMinZ )/ImInfo.vImageSizeZ)*ImInfo.vSize(3));
            ImInfo.CellSynaVector(ChanNr).SizePixelSyn(iSpot)=1;  
          end;
          ImInfo.CellSynaVector(ChanNr).isNrSynapse=size(vSpotPositions,1); ImInfo.vSpotPositions=vSpotPositions;
          display(['Spots ' num2str(size(vSpotPositions,1))  '  ChanNr ' num2str(ChanNr)]);
        end;
      end;  
    end;
  end;
  if vFactory.IsSurfaces(vDataItem) 
    vSurfaces=vImarisApplication.GetFactory.ToSurfaces(vDataItem);
    vNumberOfSurfaces=vSurfaces.GetNumberOfSurfaces;
    vSurfacesName=char(vSurfaces.GetName);
    display(['SurfacesName: ' vSurfacesName '  NrOf:' num2str(vNumberOfSurfaces)]);
  end  
end;
display(['InfoCell:' num2str(size(ImInfo.Cell,2))]);
