# Supplementary material for: The synaptic ribbon is critical for sound encoding at high rates and with temporal precision
Source: eLife. 2018 Jan 12;7:e29275. doi: 10.7554/eLife.29275 (PMC5794258; doi:10.7554/eLife.29275)
Supplement: Source Code 4. [file elife-29275-code4.zip › Count and intensity of immunofluorescent spots/XT3dMarkByHandSetParam.m]

function XT3dMarkByHandSetParam

global fInfoLSM ImInfo guiInfo

for iCell=1:size(ImInfo.Cell,2)
  if isfield(ImInfo.Cell(iCell),'ROIpx')
    if ImInfo.Cell(iCell).ROIpx>0
      fInfoLSM.IsUsedCell(iCell)=1;            
      fInfoLSM.NucCell(iCell).isROI=1;
      fInfoLSM.NucCell(iCell).xi=double(ImInfo.Cell(iCell).ROIpx(:,1));
      fInfoLSM.NucCell(iCell).yi=double(ImInfo.Cell(iCell).ROIpx(:,2));
      fInfoLSM.NucCell(iCell).XYHorzNucXYZ=ImInfo.vSize(2)-ImInfo.NucXYZ.px(iCell,2);   % ZellkernMitteHorz
    else  
      fInfoLSM.NucCell(iCell).isROI=0; fInfoLSM.NucCell(iCell).xi=[]; fInfoLSM.NucCell(iCell).yi=[]; fInfoLSM.IsUsedCell(iCell)=0;      
    end
  else  
    fInfoLSM.NucCell(iCell).isROI=0; fInfoLSM.NucCell(iCell).xi=[]; fInfoLSM.NucCell(iCell).yi=[]; fInfoLSM.IsUsedCell(iCell)=0;
  end  
end
fInfoLSM.onlyFName=guiInfo.name;
fInfoLSM.name=guiInfo.name;
fInfoLSM.fileBody=[fullfile(guiInfo.pathstr,guiInfo.name)];
fInfoLSM.AnzChan=ImInfo.vNumberOfChannels;
fInfoLSM.NrSclicesZ=ImInfo.vSize(3);
fInfoLSM.h=ImInfo.vSize(2);
fInfoLSM.w=ImInfo.vSize(1);
guiInfo.MaxUsedCell=size(ImInfo.Cell,2);
fInfoLSM.doBackgroundMeanDensity=0;
fInfoLSM.YtoZ=1/ImInfo.YtoZ;
fInfoLSM.PixelType=ImInfo.PixelType;

if isfield(ImInfo,'CellSynaVector') fInfoLSM.CellSynaVector=ImInfo.CellSynaVector; end;
if isfield(fInfoLSM,'MbyHand') 
  if ~isfield(ImInfo,'CellSynaVector') 
    fInfoLSM.CellSynaVector=fInfoLSM.MbyHand;
  end  
end;

fInfoLSM.chanSynapse=1;
guiInfo.MeasureByHandInputModeSynapse=1;
guiInfo.MeasureByHandInputMode=guiInfo.MeasureByHandInputModeSynapse;
