# Supplementary material for: The synaptic ribbon is critical for sound encoding at high rates and with temporal precision
Source: eLife. 2018 Jan 12;7:e29275. doi: 10.7554/eLife.29275 (PMC5794258; doi:10.7554/eLife.29275)
Supplement: Source Code 4. [file elife-29275-code4.zip › Count and intensity of immunofluorescent spots/XT3dReadSurpass.m]

function XT3dReadSurpass

global vImarisApplication ImInfo ImarisCell guiInfo

ImarisCell=[];
ImInfo.Cell=[];
ImInfo.NrOfCell=1;
vFactory=vImarisApplication.GetFactory; vSurpassScene=vImarisApplication.GetSurpassScene;
for vChildIndex=0:vSurpassScene.GetNumberOfChildren-1
  vDataItem=vSurpassScene.GetChild(vChildIndex); 
  if vFactory.IsDataContainer(vDataItem)
    if strfind(char(vDataItem.GetName),'Cell')>0
      s=char(vDataItem.GetName); CellNr=str2num(s(5:size(s,2))); 
      vDataContainer=vImarisApplication.GetFactory.ToDataContainer(vDataItem);
      for vChildIndexContainer=0:vDataContainer.GetNumberOfChildren-1
        vDataItemContainer=vDataContainer.GetChild(vChildIndexContainer); 
        if vFactory.IsMeasurementPoints(vDataItemContainer)                
          vMeasurementPoints=vImarisApplication.GetFactory.ToMeasurementPoints(vDataItemContainer); vMeasurementPointsValues=vMeasurementPoints.Get; vMeasurementPositions=vMeasurementPointsValues.mPositionsXYZ;
          if strcmp(vDataItemContainer.GetName,'V')
            ImarisCell(CellNr).ItemV=vMeasurementPoints; ImInfo.Cell(CellNr).V=vMeasurementPositions;
            for i=1:size(ImInfo.Cell(CellNr).V,1)
              ImInfo.Cell(CellNr).Vpx(i,1)=round(((ImInfo.Cell(CellNr).V(i,1)-ImInfo.vExtentMinX )/ImInfo.vImageSizeX)*ImInfo.vSize(1));
              ImInfo.Cell(CellNr).Vpx(i,2)=ImInfo.vSize(2)-round(((ImInfo.Cell(CellNr).V(i,2)-ImInfo.vExtentMinY )/ImInfo.vImageSizeY)*ImInfo.vSize(2));
              ImInfo.Cell(CellNr).Vpx(i,3)=round(((ImInfo.Cell(CellNr).V(i,3)-ImInfo.vExtentMinZ )/ImInfo.vImageSizeZ)*ImInfo.vSize(3));
            end  
          end  
          if strcmp(vDataItemContainer.GetName,'ROI')
            ImarisCell(CellNr).ItemROI=vMeasurementPoints; ImInfo.Cell(CellNr).ROI=vMeasurementPositions;
            for i=1:size(ImInfo.Cell(CellNr).ROI,1)
              ImInfo.Cell(CellNr).ROIpx(i,1)=round(((ImInfo.Cell(CellNr).ROI(i,1)-ImInfo.vExtentMinX )/ImInfo.vImageSizeX)*ImInfo.vSize(1));
              ImInfo.Cell(CellNr).ROIpx(i,2)=ImInfo.vSize(2)-round(((ImInfo.Cell(CellNr).ROI(i,2)-ImInfo.vExtentMinY )/ImInfo.vImageSizeY)*ImInfo.vSize(2));
              ImInfo.Cell(CellNr).ROIpx(i,3)=round(((ImInfo.Cell(CellNr).ROI(i,2)-ImInfo.vExtentMinZ )/ImInfo.vImageSizeZ)*ImInfo.vSize(3));
            end  
          end  
        end
      end  
    end  
  end 
  if vFactory.IsMeasurementPoints(vDataItem)
    vMeasurementPoints=vImarisApplication.GetFactory.ToMeasurementPoints(vDataItem); vMeasurementPointsValues=vMeasurementPoints.Get; vMeasurementPositions=vMeasurementPointsValues.mPositionsXYZ;
    if strcmp(vDataItem.GetName,'Nuc')
      ImInfo.NucXYZ.ItemV=vMeasurementPoints; ImInfo.NucXYZ.val=vMeasurementPositions; ImInfo.isCell=1; ImInfo.CellPosRange=0;ImInfo.NrOfCell=size(vMeasurementPositions,1);
      for iCell=1:ImInfo.NrOfCell
        list{iCell}=[' cell=' num2str(iCell)]; 
        ImInfo.NucXYZ.px(iCell,1)=round(((ImInfo.NucXYZ.val(iCell,1)-ImInfo.vExtentMinX )/ImInfo.vImageSizeX)*ImInfo.vSize(1));
        ImInfo.NucXYZ.px(iCell,2)=round(((ImInfo.NucXYZ.val(iCell,2)-ImInfo.vExtentMinY )/ImInfo.vImageSizeY)*ImInfo.vSize(2));
        ImInfo.NucXYZ.px(iCell,3)=round(((ImInfo.NucXYZ.val(iCell,3)-ImInfo.vExtentMinZ )/ImInfo.vImageSizeZ)*ImInfo.vSize(3));
        if ~(iCell==1) 
            ImInfo.CellPosRange=abs(ImInfo.CellPosRange+(ImInfo.NucXYZ.px(iCell,1)-ImInfo.NucXYZ.px(iCell-1,1))/4); 
        end;
      end; 
      if isfield(ImInfo,'uiListBoxMeasureCell') 
        set(ImInfo.uiListBoxMeasureCell,'String',list,'Value',1); 
        if size(vMeasurementPositions,1)>1
          ImInfo.CellPosRange=round(ImInfo.CellPosRange/(size(vMeasurementPositions,1)-1)); 
        else  
          if (ImInfo.NucXYZ.px(1,1)>20) & (ImInfo.NucXYZ.px(1,1)<size(ImInfo.ImDataXYZ,3)-20) 
            ImInfo.CellPosRange=20;
          else  
            ImInfo.CellPosRange=2;
          end  
        end  
      end;
    end;
    if strcmp(vDataItem.GetName,'NucBase')
      ImInfo.NucXYZbase.ItemV=vMeasurementPoints; ImInfo.NucXYZbase.val=vMeasurementPositions; 
      for iCell=1:size(vMeasurementPositions,1)
        ImInfo.NucXYZbase.px(iCell,1)=round(((ImInfo.NucXYZbase.val(iCell,1)-ImInfo.vExtentMinX )/ImInfo.vImageSizeX)*ImInfo.vSize(1));
        ImInfo.NucXYZbase.px(iCell,2)=round(((ImInfo.NucXYZbase.val(iCell,2)-ImInfo.vExtentMinY )/ImInfo.vImageSizeY)*ImInfo.vSize(2));
        ImInfo.NucXYZbase.px(iCell,3)=round(((ImInfo.NucXYZbase.val(iCell,3)-ImInfo.vExtentMinZ )/ImInfo.vImageSizeZ)*ImInfo.vSize(3));
      end;
    end  
  end  
  if vFactory.IsSpots(vDataItem)
    vSpots=vImarisApplication.GetFactory.ToSpots(vDataItem); vSpotsValues=vSpots.Get; vSpotPositions=vSpotsValues.mPositionsXYZ;
  end
end
guiInfo.Cell=ImInfo.Cell;
display(['InfoCell:' num2str(size(ImInfo.Cell,2))]);
