# Supplementary material for: The synaptic ribbon is critical for sound encoding at high rates and with temporal precision
Source: eLife. 2018 Jan 12;7:e29275. doi: 10.7554/eLife.29275 (PMC5794258; doi:10.7554/eLife.29275)
Supplement: Source Code 4. [file elife-29275-code4.zip › Count and intensity of immunofluorescent spots/XTReadExcelBatch.m]

function XTReadExcelBatch

global ImInfo guiInfo
display(['file : ' ImInfo.XLSFile]);
if (exist(ImInfo.XLSFile)>0)
  display('->XTReadExcelBatch');
  [ImInfo.XLSdataGeneral ImInfo.XLSstrGeneral]=xlsread(ImInfo.XLSFile,'General'); 
  doFileNrStart=str2num(ImInfo.XLSstrGeneral{1,2});  disp(['doFileNrStart '  num2str(doFileNrStart)]); 
  if size(doFileNrStart,2)==1
    doFileNrStop=str2num(ImInfo.XLSstrGeneral{2,2}); disp(['doFileNrStop '  num2str(doFileNrStop)]);
    ifPos=0; for iNr=doFileNrStart:doFileNrStop ifPos=ifPos+1; ImInfo.doFileNrBatch(ifPos)=iNr; end;
  else
    ImInfo.doFileNrBatch=doFileNrStart;
  end  
  [ImInfo.XLSdataIsUsed ImInfo.XLSstrIsUsed]=xlsread(ImInfo.XLSFile,'UsedFiles');
  guiInfo.DoPrint=str2num(ImInfo.XLSstrGeneral{3,2});
  guiInfo.DoBatch=str2num(ImInfo.XLSstrGeneral{4,2});      
  guiInfo.localpath=ImInfo.XLSstrGeneral{5,2};      
  guiInfo.DoExcel=str2num(ImInfo.XLSstrGeneral{6,2});
else
  display('no excel batch file');
end
