# Supplementary material for: The synaptic ribbon is critical for sound encoding at high rates and with temporal precision
Source: eLife. 2018 Jan 12;7:e29275. doi: 10.7554/eLife.29275 (PMC5794258; doi:10.7554/eLife.29275)
Supplement: Source code 5. [file elife-29275-code5.zip]

Archive with 44 entries (33 files):
- SV diameter quantifications in random sections/
- SV diameter quantifications in random sections/.DS_Store
- __MACOSX/
- __MACOSX/SV diameter quantifications in random sections/
- __MACOSX/SV diameter quantifications in random sections/._.DS_Store
- SV diameter quantifications in random sections/Kw-Test/
- SV diameter quantifications in random sections/Kw-Test/.DS_Store
- __MACOSX/SV diameter quantifications in random sections/Kw-Test/
- __MACOSX/SV diameter quantifications in random sections/Kw-Test/._.DS_Store
- SV diameter quantifications in random sections/Kw-Test/ExampleFile1.txt
- __MACOSX/SV diameter quantifications in random sections/Kw-Test/._ExampleFile1.txt
- SV diameter quantifications in random sections/Kw-Test/ExampleFile2.txt
- __MACOSX/SV diameter quantifications in random sections/Kw-Test/._ExampleFile2.txt
- SV diameter quantifications in random sections/Kw-Test/ExampleFile3.txt
- __MACOSX/SV diameter quantifications in random sections/Kw-Test/._ExampleFile3.txt
- SV diameter quantifications in random sections/Kw-Test/inputFiles.txt
- __MACOSX/SV diameter quantifications in random sections/Kw-Test/._inputFiles.txt
- SV diameter quantifications in random sections/Kw-Test/KwTest.jar
- __MACOSX/SV diameter quantifications in random sections/Kw-Test/._KwTest.jar
- SV diameter quantifications in random sections/Kw-Test/lib/
- SV diameter quantifications in random sections/Kw-Test/lib/jsc.jar
- __MACOSX/SV diameter quantifications in random sections/Kw-Test/lib/
- __MACOSX/SV diameter quantifications in random sections/Kw-Test/lib/._jsc.jar
- __MACOSX/SV diameter quantifications in random sections/Kw-Test/._lib
- SV diameter quantifications in random sections/Kw-Test/README.TXT
- __MACOSX/SV diameter quantifications in random sections/Kw-Test/._README.TXT
- SV diameter quantifications in random sections/Kw-Test/source-code/
- SV diameter quantifications in random sections/Kw-Test/source-code/.DS_Store
- __MACOSX/SV diameter quantifications in random sections/Kw-Test/source-code/
- __MACOSX/SV diameter quantifications in random sections/Kw-Test/source-code/._.DS_Store
- SV diameter quantifications in random sections/Kw-Test/source-code/kwtest/
- SV diameter quantifications in random sections/Kw-Test/source-code/kwtest/KWTest.java
- __MACOSX/SV diameter quantifications in random sections/Kw-Test/source-code/kwtest/
- __MACOSX/SV diameter quantifications in random sections/Kw-Test/source-code/kwtest/._KWTest.java
- SV diameter quantifications in random sections/Kw-Test/source-code/kwtest/KwTestMain.java
- __MACOSX/SV diameter quantifications in random sections/Kw-Test/source-code/kwtest/._KwTestMain.java
- SV diameter quantifications in random sections/Kw-Test/source-code/kwtest/ReadFile_SpalteD.java
- __MACOSX/SV diameter quantifications in random sections/Kw-Test/source-code/kwtest/._ReadFile_SpalteD.java
- SV diameter quantifications in random sections/Kw-Test/source-code/kwtest/ReadInputFiles.java
- __MACOSX/SV diameter quantifications in random sections/Kw-Test/source-code/kwtest/._ReadInputFiles.java
- __MACOSX/SV diameter quantifications in random sections/Kw-Test/source-code/._kwtest
- __MACOSX/SV diameter quantifications in random sections/Kw-Test/._source-code
- __MACOSX/SV diameter quantifications in random sections/._Kw-Test
- __MACOSX/._SV diameter quantifications in random sections
