# Supplementary material for: The synaptic ribbon is critical for sound encoding at high rates and with temporal precision
Source: eLife. 2018 Jan 12;7:e29275. doi: 10.7554/eLife.29275 (PMC5794258; doi:10.7554/eLife.29275)
Supplement: Source code 5. [file elife-29275-code5.zip › SV diameter quantifications in random sections/Kw-Test/ExampleFile1.txt]

43.537
35.381
36.515
39.802
41.891
43.079
43.339
45.612
42.377
47.052
38.932
43.195
43.495
41.728
39.138
