# Supplementary material for: The synaptic ribbon is critical for sound encoding at high rates and with temporal precision
Source: eLife. 2018 Jan 12;7:e29275. doi: 10.7554/eLife.29275 (PMC5794258; doi:10.7554/eLife.29275)
Supplement: Source code 5. [file elife-29275-code5.zip › SV diameter quantifications in random sections/Kw-Test/ExampleFile2.txt]

41.48441865
42.719
42.171
39.346
41.103
40.141
43.823
42.770
39.139
40.041
38.668
40.025
39.802
42.764
39.201
40.840
41.205
36.372
37.766
40.373
