# Supplementary material for: The synaptic ribbon is critical for sound encoding at high rates and with temporal precision
Source: eLife. 2018 Jan 12;7:e29275. doi: 10.7554/eLife.29275 (PMC5794258; doi:10.7554/eLife.29275)
Supplement: Source code 5. [file elife-29275-code5.zip › SV diameter quantifications in random sections/Kw-Test/ExampleFile3.txt]

32.035
36.097
41.237
43.333
36.146
36.544
44.577
42.473
37.874
38.541
36.550
34.123
39.128
42.477
38.779
30.961
34.415
38.375
41.852
39.210
37.402
36.940
37.459
37.161
34.471
38.148
39.474
36.858
37.036
44.676
