# Supplementary material for: The synaptic ribbon is critical for sound encoding at high rates and with temporal precision
Source: eLife. 2018 Jan 12;7:e29275. doi: 10.7554/eLife.29275 (PMC5794258; doi:10.7554/eLife.29275)
Supplement: Source code 5. [file elife-29275-code5.zip › SV diameter quantifications in random sections/Kw-Test/inputFiles.txt]

File1=ExampleFile1.txt
File2=ExampleFile2.txt
File3=ExampleFile3.txt
Toleranz=0.1
