# Supplementary material for: The synaptic ribbon is critical for sound encoding at high rates and with temporal precision
Source: eLife. 2018 Jan 12;7:e29275. doi: 10.7554/eLife.29275 (PMC5794258; doi:10.7554/eLife.29275)
Supplement: Source code 5. [file elife-29275-code5.zip › SV diameter quantifications in random sections/Kw-Test/README.TXT]

========================
BUILD OUTPUT DESCRIPTION
========================

To run the project from the command line, go to the Kw-Test folder and
type the following:

java -jar KwTest.jar 

To distribute this project, zip up the Kw-Test folder (including the lib folder)
and distribute the ZIP file.

The program "KwTest.jar"  reads its parameters from "inputFiles.txt". Please define your file names and tolerance value in this file. 
In the "Source-Code" directory, the Java source code for Kw-Test is given.
