# Supplementary material for: The synaptic ribbon is critical for sound encoding at high rates and with temporal precision
Source: eLife. 2018 Jan 12;7:e29275. doi: 10.7554/eLife.29275 (PMC5794258; doi:10.7554/eLife.29275)
Supplement: Source code 5. [file elife-29275-code5.zip › SV diameter quantifications in random sections/Kw-Test/source-code/kwtest/KwTestMain.java]

/*
 * To change this license header, choose License Headers in Project Properties.
 * To change this template file, choose Tools | Templates
 * and open the template in the editor.
 */
package kwtest;

/**
 *
 * @author Mehmet G.
 */

import java.util.ArrayList;
import java.util.Collections;

public class KwTestMain {

    /**
     * @param args the command line arguments
     */
    public static void main(String[] args) {


        ArrayList<Object> list = ReadInputFiles.readInputFile("inputFiles.txt");

        ArrayList<Double> spalteD1 = ReadFile_SpalteD.spalteD(list.get(0).toString());
        ArrayList<Double> spalteD2 = ReadFile_SpalteD.spalteD(list.get(1).toString());// ReadFile_SpalteD.spalteD("AVG_PA_KO.txt");
        ArrayList<Double> spalteD3 = ReadFile_SpalteD.spalteD(list.get(2).toString());


        System.out.println("Sample size for File1- File2 - File3 ");
        System.out.println(spalteD1.size() + " - " + spalteD2.size() + " - " + spalteD3.size());
//        System.out.println("**************************************");
//        System.out.println(spalteD1.size() + " - " + spalteD2.size() + " - " + spalteD3.size());
        int minValue = minSize(spalteD1.size(), spalteD2.size(), spalteD3.size());
//        System.out.println("minValue=" + minValue);
        KWTest.randomSample(spalteD1, spalteD2, spalteD3, minValue, 2, Float.valueOf(list.get(3).toString())); // toleraz -einreichung: 0.263
        KWTest.randomSample2(spalteD1, spalteD2, minValue, 3, "File1-File2", Float.valueOf(list.get(3).toString()));
        KWTest.randomSample2(spalteD1, spalteD3, minValue, 4, "File1-File3", Float.valueOf(list.get(3).toString()));
        KWTest.randomSample2(spalteD2, spalteD3, minValue, 5, "File2-File3", Float.valueOf(list.get(3).toString()));

//        KruskalWallisTest kwt=new KruskalWallisTest(null, minValue, true)
    }

    public static int minSize(int a, int b, int c) {

        ArrayList<Integer> min = new ArrayList<Integer>();
        min.add(a);
        min.add(b);
        min.add(c);

        return Collections.min(min);
    }

    public static ArrayList<Double> addData(ArrayList<Double> s1, ArrayList<Double> s2) {

        ArrayList<Double> s3 = new ArrayList<Double>();
        for (int i = 0; i < s1.size(); i++) {
            s3.add(s1.get(i));
        }
        for (int i = 0; i < s2.size(); i++) {
            s3.add(s2.get(i));
        }
        System.out.println("********Add DATA****************");
        System.out.println("s1 size: " + s1.size());
        System.out.println("s2 size: " + s2.size());
        System.out.println("s3 size: " + s3.size());
        System.out.println("*********************************");
        return s3;
    }
    }
    
