# Supplementary material for: The synaptic ribbon is critical for sound encoding at high rates and with temporal precision
Source: eLife. 2018 Jan 12;7:e29275. doi: 10.7554/eLife.29275 (PMC5794258; doi:10.7554/eLife.29275)
Supplement: Source code 5. [file elife-29275-code5.zip › SV diameter quantifications in random sections/Kw-Test/source-code/kwtest/ReadFile_SpalteD.java]

/*
 * To change this license header, choose License Headers in Project Properties.
 * To change this template file, choose Tools | Templates
 * and open the template in the editor.
 */
package kwtest;

import java.io.BufferedReader;
import java.io.FileNotFoundException;
import java.io.FileReader;
import java.io.IOException;
import java.util.ArrayList;
import java.util.logging.Level;
import java.util.logging.Logger;

/**
 *
 * @author Mehmet G.
 */
public class ReadFile_SpalteD {
    
     public static ArrayList<Double> spalteD(String fileName1) {
        try {

               BufferedReader reader = new BufferedReader(new FileReader(fileName1));
              
            String lineReader = null;
            ArrayList<Double> list = new ArrayList<Double>();
            try {
                while (true) {
                    lineReader = reader.readLine();
                    if (lineReader == null) {
                        break;
                    }
                    if(!lineReader.isEmpty()){
                    list.add(Double.valueOf(lineReader.trim()));
//                    System.out.println(lineReader.trim()); 
                    }
                    
                }
            } catch (IOException ex) {
                Logger.getLogger(ReadFile_SpalteD.class.getName()).log(Level.SEVERE, null, ex);
            }
            return list;
//         System.out.println(blocks.get(1)+"----");
        } catch (FileNotFoundException ex) {
            Logger.getLogger(ReadFile_SpalteD.class.getName()).log(Level.SEVERE, null, ex);
        }
        return null;
    }
    
}
