# Supplementary material for: The synaptic ribbon is critical for sound encoding at high rates and with temporal precision
Source: eLife. 2018 Jan 12;7:e29275. doi: 10.7554/eLife.29275 (PMC5794258; doi:10.7554/eLife.29275)
Supplement: Source code 5. [file elife-29275-code5.zip › SV diameter quantifications in random sections/Kw-Test/source-code/kwtest/ReadInputFiles.java]

/*
 * To change this license header, choose License Headers in Project Properties.
 * To change this template file, choose Tools | Templates
 * and open the template in the editor.
 */
package kwtest;

import java.io.BufferedReader;
import java.io.FileNotFoundException;
import java.io.FileReader;
import java.io.IOException;
import java.util.ArrayList;
import java.util.logging.Level;
import java.util.logging.Logger;

/**
 *
 * @author Mehmet G.
 */
public class ReadInputFiles {

    public static ArrayList<Object> readInputFile(String fileName1) {
        try {

            BufferedReader reader = new BufferedReader(new FileReader(fileName1));
            String lineReader = null;
            ArrayList<Object> list = new ArrayList<Object>();
            try {
                while (true) {
                    lineReader = reader.readLine();
                    if (lineReader == null) {
                        break;
                    }
                    if (!lineReader.isEmpty()) {
                        String tmp[] = lineReader.trim().split("=");
                        if (tmp.length > 1) {
                            list.add(tmp[1]);
                        }
//                    System.out.println(lineReader.trim()); 
                    }

                }
            } catch (IOException ex) {
                Logger.getLogger(ReadInputFiles.class.getName()).log(Level.SEVERE, null, ex);
            }
            return list;
//         System.out.println(blocks.get(1)+"----");
        } catch (FileNotFoundException ex) {
            Logger.getLogger(ReadInputFiles.class.getName()).log(Level.SEVERE, null, ex);
        }
        return null;
    }

}
